# Supplementary material for: N,N′-(Biphenyl-2,2′-di­yl)bis­(furan-2-carboxamide)
Source: Acta Crystallogr Sect E Struct Rep Online. 2009 Jun 13;65(Pt 7):o1556. doi: 10.1107/S1600536809021874 (PMC2969478; doi:10.1107/S1600536809021874)
Supplement: Supplementary file 2 [file e-65-o1556-Isup2.hkl]

# 
# h,k,l, Fc-squared, Fo-squared, sigma(Fo-squared) and status flag 
# 
data_I
_shelx_title '  P-1' 
_shelx_refln_list_code          4 
_shelx_F_calc_maximum      127.97 
_exptl_crystal_F_000       388.00 
_reflns_d_resolution_high  0.7696 
 
loop_ 
 _symmetry_equiv_pos_as_xyz 
 'x, y, z' 
 '-x, -y, -z' 
 
_cell_length_a     8.1784 
_cell_length_b    10.1399 
_cell_length_c    11.1475 
_cell_angle_alpha  99.938 
_cell_angle_beta  107.521 
_cell_angle_gamma  92.439 
 
_shelx_F_squared_multiplier     1.000 
 
loop_ 
 _refln_index_h 
 _refln_index_k 
 _refln_index_l 
 _refln_F_squared_calc 
 _refln_F_squared_meas 
 _refln_F_squared_sigma 
 _refln_observed_status 
   1   0   0     1477.51     1437.26     13.35 o 
   2   0   0     3495.50     3508.19     39.00 o 
   3   0   0      113.81      118.81      1.56 o 
   4   0   0        0.83        1.15      0.25 o 
   5   0   0      385.68      404.91      6.14 o 
   6   0   0       32.08       31.71      2.17 o 
   7   0   0      524.20      500.56     12.13 o 
   8   0   0      230.06      215.10      6.85 o 
   9   0   0        2.25        3.22      1.39 o 
  10   0   0       26.20       32.15      3.04 o 
 -10   1   0        4.89        4.98      1.78 o 
  -9   1   0       23.44       20.85      2.31 o 
  -8   1   0       97.27       90.27      4.07 o 
  -7   1   0      306.75      293.30      8.04 o 
  -6   1   0       71.40       66.40      3.00 o 
  -5   1   0      289.37      310.48      7.65 o 
  -4   1   0        0.32        1.09      0.67 o 
  -3   1   0      145.96      147.87      3.84 o 
  -2   1   0      394.59      388.34      8.06 o 
  -1   1   0      407.15      380.85      6.31 o 
   0   1   0      245.51      134.48      2.94 o 
   1   1   0       17.03       16.73      0.49 o 
   2   1   0     9011.25     8540.99     93.44 o 
   3   1   0     1821.08     1814.48     19.91 o 
   4   1   0      458.37      467.48      5.54 o 
   5   1   0       32.05       39.27      1.13 o 
   6   1   0       35.00       32.52      2.23 o 
   7   1   0      278.15      262.79      7.63 o 
   8   1   0      104.83       95.78      4.29 o 
   9   1   0        4.40        5.52      1.60 o 
 -10   2   0        0.15        1.30      1.39 o 
  -9   2   0       32.36       23.67      2.40 o 
  -8   2   0      133.31      142.40      5.31 o 
  -7   2   0       33.43       32.47      2.33 o 
  -6   2   0        4.22        4.62      1.15 o 
  -5   2   0      279.73      293.78      7.37 o 
  -4   2   0        1.18        1.66      0.45 o 
  -3   2   0      471.60      467.19      9.97 o 
  -2   2   0      327.26      309.56      4.59 o 
  -1   2   0     2773.67     2610.64     36.29 o 
   0   2   0      244.37      246.48      3.69 o 
   1   2   0      391.21      358.23      4.24 o 
   2   2   0      937.51      924.75     10.38 o 
   3   2   0       45.61       42.72      0.94 o 
   4   2   0      232.37      260.29      3.43 o 
   5   2   0      269.31      288.83      3.82 o 
   6   2   0      151.55      153.02      5.07 o 
   7   2   0       18.38       21.59      2.08 o 
   8   2   0       73.06       71.54      3.88 o 
   9   2   0       23.66       24.26      2.54 o 
 -10   3   0        0.09       -1.66      1.11 o 
  -9   3   0        5.67        6.14      1.68 o 
  -8   3   0        1.97        0.77      1.13 o 
  -7   3   0       93.42       90.83      3.89 o 
  -6   3   0      115.98      104.27      3.92 o 
  -5   3   0      238.13      230.45      4.55 o 
  -4   3   0        0.29        0.21      0.27 o 
  -3   3   0      349.97      370.11      8.24 o 
  -2   3   0       41.85       44.33      1.12 o 
  -1   3   0      137.53      144.76      3.92 o 
   0   3   0      201.99      177.04      2.34 o 
   1   3   0       25.13       31.98      0.73 o 
   2   3   0       29.32       26.31      0.72 o 
   3   3   0        1.61        4.13      0.40 o 
   4   3   0      754.64      792.83      9.30 o 
   5   3   0      158.35      168.48      2.63 o 
   6   3   0       79.52       74.96      3.45 o 
   7   3   0       17.56       18.61      2.01 o 
   8   3   0       74.34       72.69      3.87 o 
   9   3   0        8.93        3.21      1.64 o 
  -9   4   0      127.23      116.65      5.12 o 
  -8   4   0       16.02       15.95      1.97 o 
  -7   4   0       21.03       21.98      2.10 o 
  -6   4   0        0.22        0.65      0.86 o 
  -5   4   0      206.79      201.63      4.84 o 
  -4   4   0      384.30      367.76      5.66 o 
  -3   4   0      316.95      338.58      5.00 o 
  -2   4   0      476.70      516.61      5.97 o 
  -1   4   0       40.75       37.00      2.02 o 
   0   4   0      125.78      137.79      2.61 o 
   1   4   0      125.33      151.37      2.22 o 
   2   4   0      291.45      281.98      3.72 o 
   3   4   0       28.49       29.12      0.88 o 
   4   4   0       85.03       85.69      1.72 o 
   5   4   0      123.17      117.55      2.17 o 
   6   4   0      196.15      202.48      3.23 o 
   7   4   0       63.20       58.13      3.32 o 
   8   4   0       78.54       91.76      4.45 o 
   9   4   0        1.49        2.22      1.49 o 
  -9   5   0       39.22       31.04      2.77 o 
  -8   5   0        2.07        2.27      1.25 o 
  -7   5   0       46.99       41.35      2.68 o 
  -6   5   0      177.02      172.33      5.51 o 
  -5   5   0       55.57       59.99      1.61 o 
  -4   5   0      613.95      661.59      9.68 o 
  -3   5   0       93.57      105.21      2.48 o 
  -2   5   0     1281.79     1420.30     39.24 o 
  -1   5   0       10.97       17.83      0.70 o 
   0   5   0      279.53      303.76      4.01 o 
   1   5   0       54.11       56.30      1.21 o 
   2   5   0      647.72      693.16      8.35 o 
   3   5   0        0.11       -0.18      0.27 o 
   4   5   0        1.41        2.40      0.40 o 
   5   5   0        3.23        3.74      0.63 o 
   6   5   0        2.83        3.04      0.55 o 
   7   5   0       74.51       76.99      4.00 o 
   8   5   0      142.93      159.71      6.25 o 
  -9   6   0        4.18        7.46      1.80 o 
  -8   6   0        0.17       -1.58      1.05 o 
  -7   6   0        3.76        5.50      1.46 o 
  -6   6   0       33.66       31.29      2.35 o 
  -5   6   0       21.69       21.46      1.06 o 
  -4   6   0      685.65      689.97     10.21 o 
  -3   6   0       40.93       45.94      1.20 o 
  -2   6   0      844.67      909.18     13.00 o 
  -1   6   0      183.13      188.91      2.86 o 
   0   6   0        2.52        1.84      0.36 o 
   1   6   0      258.97      270.81      4.22 o 
   2   6   0       21.60       18.86      0.79 o 
   3   6   0        5.39        5.30      0.52 o 
   4   6   0      192.89      192.83      2.76 o 
   5   6   0      527.88      531.64      6.14 o 
   6   6   0       17.20       18.44      0.88 o 
   7   6   0       11.49       15.88      2.20 o 
   8   6   0      100.07      107.68      5.19 o 
  -9   7   0       13.43       10.83      2.01 o 
  -8   7   0        6.71       10.20      1.89 o 
  -7   7   0        2.12        1.35      1.14 o 
  -6   7   0        0.37        0.27      1.02 o 
  -5   7   0       16.77       15.97      1.26 o 
  -4   7   0      406.07      408.13      6.70 o 
  -3   7   0      123.96      132.75      2.39 o 
  -2   7   0      112.17       90.83      1.84 o 
  -1   7   0      139.13      124.98      2.37 o 
   0   7   0      123.51      160.26      2.89 o 
   1   7   0      661.46      713.83      8.82 o 
   2   7   0        8.59       10.12      0.66 o 
   3   7   0      319.28      317.76      4.71 o 
   4   7   0      430.55      424.16      5.97 o 
   5   7   0      542.26      547.71      7.44 o 
   6   7   0      438.10      452.00      6.48 o 
   7   7   0       17.01       14.65      2.16 o 
  -8   8   0      171.62      183.45      6.70 o 
  -7   8   0        0.38        1.83      1.21 o 
  -6   8   0        8.62        9.37      1.68 o 
  -5   8   0        0.73        2.13      1.11 o 
  -4   8   0      300.80      311.18      7.11 o 
  -3   8   0      147.56      132.04      3.03 o 
  -2   8   0        5.86        7.26      0.67 o 
  -1   8   0       45.58       42.31      1.26 o 
   0   8   0      279.10      264.05      3.96 o 
   1   8   0       49.61       46.94      1.37 o 
   2   8   0        2.14        3.54      0.74 o 
   3   8   0       85.32       92.18      2.70 o 
   4   8   0        7.21        5.94      0.91 o 
   5   8   0       64.52       68.03      2.00 o 
   6   8   0      123.13      125.83      5.40 o 
   7   8   0        2.80        3.68      1.74 o 
  -7   9   0      139.26      147.85      5.80 o 
  -6   9   0       72.09       69.05      3.71 o 
  -5   9   0      103.36      109.62      4.42 o 
  -4   9   0       81.39       80.78      3.27 o 
  -3   9   0       43.39       40.91      1.69 o 
  -2   9   0       22.11       18.98      0.98 o 
  -1   9   0        0.05       -0.34      0.40 o 
   0   9   0        0.77        0.88      0.63 o 
   1   9   0        4.07        2.13      0.72 o 
   2   9   0       58.58       50.17      2.05 o 
   3   9   0      235.91      236.15      5.02 o 
   4   9   0      323.48      324.53      6.33 o 
   5   9   0        1.16        0.65      0.64 o 
   6   9   0      165.85      169.29      3.57 o 
  -7  10   0       23.35       27.26      2.74 o 
  -6  10   0       60.01       68.70      3.81 o 
  -4  10   0       60.51       69.79      3.22 o 
  -3  10   0       37.71       29.10      2.02 o 
  -2  10   0       40.12       38.79      1.82 o 
  -1  10   0        4.02        4.92      0.89 o 
   0  10   0       17.12        9.50      1.07 o 
   1  10   0        0.12       -0.15      0.61 o 
   2  10   0        7.97        5.70      0.97 o 
   3  10   0       15.67       15.28      1.35 o 
   4  10   0       65.31       64.47      2.56 o 
   5  10   0       18.15       19.36      1.73 o 
  -4  11   0        1.48        1.41      1.06 o 
  -3  11   0        0.16        0.15      0.71 o 
  -2  11   0      132.50      124.46      3.49 o 
  -1  11   0        0.32        1.34      0.76 o 
   0  11   0        0.03        0.68      0.73 o 
   1  11   0        0.02       -0.27      0.68 o 
   2  11   0       20.46       25.16      1.71 o 
   3  11   0        7.10        5.93      1.12 o 
   4  11   0        2.35        1.01      0.92 o 
  -4  12   0        3.72        5.34      1.44 o 
  -3  12   0       70.68       86.58      4.09 o 
  -2  12   0       12.62       12.30      1.31 o 
  -1  12   0      123.47      145.04      4.04 o 
   0  12   0       81.46       87.04      3.08 o 
   1  12   0       33.69       30.27      1.92 o 
   2  12   0        3.25        2.54      1.05 o 
   0 -13   1        0.28        0.13      1.12 o 
   1 -13   1       10.47       20.01      2.32 o 
   2 -13   1      302.87      331.76      9.67 o 
  -3 -12   1       16.88       18.41      2.22 o 
  -2 -12   1       37.35       37.24      2.74 o 
  -1 -12   1       28.15       24.63      1.77 o 
   0 -12   1       25.24       25.43      1.77 o 
   1 -12   1        0.27        1.52      0.87 o 
   2 -12   1        3.83        2.28      1.25 o 
   3 -12   1      158.35      179.72      6.16 o 
   4 -12   1       33.99       36.39      2.67 o 
  -4 -11   1       86.13       89.88      2.56 o 
  -3 -11   1       37.43       37.44      2.06 o 
  -2 -11   1       17.27       11.52      1.33 o 
  -1 -11   1        0.07        1.19      0.75 o 
   0 -11   1        2.23        2.83      0.85 o 
   1 -11   1       35.25       34.79      1.87 o 
   2 -11   1        6.97        3.93      1.27 o 
   3 -11   1        0.75       -0.33      0.75 o 
   4 -11   1      122.06      129.67      4.77 o 
  -5 -10   1       79.70       83.16      3.04 o 
  -4 -10   1       75.18       74.21      2.21 o 
  -3 -10   1      121.44      116.62      3.38 o 
  -2 -10   1       12.37       16.09      1.34 o 
  -1 -10   1      132.69      138.50      5.26 o 
   0 -10   1       82.27       77.66      2.90 o 
   1 -10   1        1.29        3.10      0.84 o 
   2 -10   1        6.24        3.24      0.64 o 
   3 -10   1       48.99       42.62      2.50 o 
   4 -10   1        9.30       12.65      1.53 o 
   6 -10   1        4.59        5.10      1.60 o 
   7 -10   1        4.31       -0.33      1.31 o 
  -6  -9   1       20.31       20.72      1.29 o 
  -5  -9   1       23.72       23.43      1.29 o 
  -4  -9   1      211.83      215.29      3.87 o 
  -3  -9   1        9.36       10.42      1.13 o 
  -2  -9   1     1039.60      938.89     29.39 o 
  -1  -9   1       68.25       65.78      1.74 o 
   0  -9   1      159.12      153.96      2.86 o 
   1  -9   1        2.47        4.53      0.62 o 
   2  -9   1      378.22      347.71     11.57 o 
   3  -9   1       18.35       17.77      1.18 o 
   4  -9   1       75.89       78.55      3.23 o 
   5  -9   1       54.55       54.85      3.09 o 
   6  -9   1        0.61        0.49      1.12 o 
   7  -9   1       19.00       21.19      2.37 o 
  -7  -8   1       73.31       71.56      4.15 o 
  -6  -8   1      108.56      115.11      2.68 o 
  -5  -8   1      785.45      789.84     10.18 o 
  -4  -8   1      578.09      577.50      7.76 o 
  -3  -8   1       49.73       51.09      1.79 o 
  -2  -8   1      480.49      460.22      6.25 o 
  -1  -8   1        3.46        3.35      0.75 o 
   0  -8   1      381.79      382.70      5.49 o 
   1  -8   1       56.50       63.59      1.60 o 
   2  -8   1      365.93      369.81      5.20 o 
   3  -8   1      764.81      739.54     29.05 o 
   4  -8   1        1.26        0.78      1.49 o 
   5  -8   1      117.87      123.43      4.58 o 
   6  -8   1        3.33        1.92      1.20 o 
   7  -8   1       29.26       30.47      2.60 o 
   8  -8   1        3.80        3.14      1.43 o 
  -8  -7   1        8.60        8.34      2.00 o 
  -7  -7   1      151.12      155.56      5.92 o 
  -6  -7   1      535.22      562.50      7.63 o 
  -5  -7   1        0.35        0.01      0.53 o 
  -4  -7   1       10.44       11.42      0.70 o 
  -3  -7   1       73.01       73.73      1.72 o 
  -2  -7   1        1.57        0.69      0.68 o 
  -1  -7   1       20.71       18.75      0.85 o 
   0  -7   1        5.15        1.81      0.41 o 
   1  -7   1       21.60       34.53      4.90 o 
   2  -7   1      183.97      154.67      4.67 o 
   3  -7   1       23.58       23.41      0.97 o 
   4  -7   1       37.53       44.05      1.56 o 
   5  -7   1        8.91       11.75      1.51 o 
   6  -7   1      164.42      167.07      5.60 o 
   7  -7   1        0.06        1.53      1.19 o 
   8  -7   1       43.22       48.67      3.29 o 
  -8  -6   1        8.84       11.05      2.05 o 
  -7  -6   1        6.27        6.83      1.10 o 
  -6  -6   1       25.11       28.30      1.30 o 
  -5  -6   1      117.96      113.69      2.34 o 
  -4  -6   1      418.64      421.75      4.95 o 
  -3  -6   1       16.33       16.74      0.79 o 
  -2  -6   1      119.33      136.06      2.33 o 
  -1  -6   1      673.96      686.90     22.62 o 
   0  -6   1      348.84      386.34      6.28 o 
   1  -6   1      652.92      691.02     10.45 o 
   2  -6   1      280.71      260.30      3.71 o 
   3  -6   1       57.75       56.19      1.73 o 
   4  -6   1       16.10       21.33      1.67 o 
   5  -6   1      135.55      129.21      4.47 o 
   6  -6   1       34.59       38.90      2.57 o 
   7  -6   1      357.98      346.89      9.52 o 
   8  -6   1        0.93       -0.02      1.07 o 
   9  -6   1       13.78       11.16      1.97 o 
  -9  -5   1        0.82       -1.75      1.17 o 
  -8  -5   1       66.43       60.94      3.67 o 
  -7  -5   1        3.38        4.04      1.40 o 
  -6  -5   1       94.19      100.82      1.85 o 
  -5  -5   1       58.73       54.64      1.27 o 
  -4  -5   1        6.99        8.55      0.63 o 
  -3  -5   1        2.53        1.52      0.34 o 
  -2  -5   1      368.78      377.77      5.74 o 
  -1  -5   1      801.74      886.96     31.40 o 
   0  -5   1        1.24        2.75      0.74 o 
   1  -5   1       12.50       12.66      0.88 o 
   2  -5   1       17.26       15.10      1.41 o 
   3  -5   1      279.76      304.91      5.22 o 
   4  -5   1      693.23      783.57     16.62 o 
   5  -5   1        9.74        9.59      1.31 o 
   6  -5   1      187.24      168.39      5.42 o 
   7  -5   1        1.78        3.63      1.29 o 
   8  -5   1       84.77       78.21      3.94 o 
   9  -5   1       21.29       19.99      2.37 o 
  -9  -4   1        0.37        1.00      1.42 o 
  -8  -4   1       68.86       75.43      3.92 o 
  -7  -4   1       18.13       15.38      1.88 o 
  -6  -4   1      371.20      371.15      6.02 o 
  -5  -4   1       21.34       23.45      0.93 o 
  -4  -4   1      168.02      165.52      2.60 o 
  -3  -4   1       50.06       63.62      1.17 o 
  -2  -4   1       84.71      104.88      3.12 o 
  -1  -4   1      209.73      233.89      5.56 o 
   0  -4   1      204.81      168.56     17.38 o 
   1  -4   1       25.63       30.37      1.43 o 
   2  -4   1       46.60       43.82      1.27 o 
   3  -4   1        1.82        0.73      0.55 o 
   4  -4   1       30.87       27.29      1.71 o 
   5  -4   1       77.78       88.26      3.35 o 
   6  -4   1      212.76      207.41      6.16 o 
   7  -4   1        9.40       10.66      1.58 o 
   8  -4   1       63.60       60.81      3.48 o 
   9  -4   1       48.10       53.00      3.46 o 
  -9  -3   1      101.28      111.56      5.03 o 
  -8  -3   1       56.36       56.88      3.50 o 
  -7  -3   1      129.87      130.59      4.88 o 
  -6  -3   1      502.99      524.74      8.09 o 
  -5  -3   1       75.57       81.03      1.64 o 
  -4  -3   1      293.11      296.82      3.90 o 
  -3  -3   1       88.84       91.83      1.57 o 
  -2  -3   1      154.24      138.15      2.50 o 
  -1  -3   1       87.40       83.67      4.97 o 
   0  -3   1      275.98      270.57      4.23 o 
   1  -3   1      599.22      570.02     11.98 o 
   2  -3   1        2.83        2.39      0.38 o 
   3  -3   1      253.76      261.74      6.19 o 
   4  -3   1      108.21      110.18      3.50 o 
   5  -3   1       30.17       34.87      2.01 o 
   6  -3   1        3.82        5.37      1.20 o 
   7  -3   1       69.06       67.22      3.31 o 
   8  -3   1       16.15       16.11      1.98 o 
   9  -3   1        9.83       10.52      1.92 o 
 -10  -2   1        3.78        2.92      1.55 o 
  -9  -2   1      111.75      115.87      5.05 o 
  -8  -2   1      165.69      157.57      5.68 o 
  -7  -2   1       72.75       70.38      3.54 o 
  -6  -2   1        2.58        2.39      1.04 o 
  -5  -2   1        2.05        2.59      0.34 o 
  -4  -2   1      608.98      653.22      7.61 o 
  -3  -2   1       65.41       67.04      1.18 o 
  -2  -2   1        9.45       11.21      0.56 o 
  -1  -2   1     1444.22     1418.70     39.03 o 
   0  -2   1     9468.65     8613.01    119.16 o 
   1  -2   1      277.41      246.97      5.53 o 
   2  -2   1      201.34      218.24      3.59 o 
   3  -2   1      434.83      501.04     10.60 o 
   4  -2   1     1724.26     1747.09     34.34 o 
   5  -2   1        9.97       13.17      0.58 o 
   6  -2   1       26.17       22.97      1.89 o 
   7  -2   1        2.41        2.21      1.11 o 
   8  -2   1      436.35      398.00     10.63 o 
   9  -2   1        0.19        0.47      1.17 o 
 -10  -1   1       73.52       72.20      4.17 o 
  -9  -1   1       17.45       15.88      2.06 o 
  -8  -1   1        5.43        5.09      1.38 o 
  -7  -1   1      334.38      315.27      8.49 o 
  -6  -1   1      157.68      153.35      4.92 o 
  -5  -1   1      818.80      850.60     11.93 o 
  -4  -1   1        0.44        1.52      0.31 o 
  -3  -1   1      181.69      201.68      2.54 o 
  -2  -1   1     7980.79     7909.66    107.57 o 
  -1  -1   1      775.90      725.38     10.19 o 
   0  -1   1        1.01        0.78      0.26 o 
   2  -1   1    16376.58    15532.61    296.55 o 
   3  -1   1     3607.26     3679.01     98.65 o 
   4  -1   1      247.65      254.45      4.06 o 
   5  -1   1      239.71      252.29      4.09 o 
   6  -1   1      788.55      760.70     16.71 o 
   7  -1   1        7.96        9.57      1.58 o 
   8  -1   1      200.52      186.07      6.30 o 
   9  -1   1        7.44        5.05      1.58 o 
 -10   0   1       18.34       22.23      2.57 o 
  -9   0   1      213.70      188.56      6.60 o 
  -8   0   1        1.92        0.62      1.06 o 
  -7   0   1       14.50       14.56      1.66 o 
  -6   0   1       10.21        9.42      1.29 o 
  -5   0   1       72.47       69.60      2.77 o 
  -4   0   1      427.58      440.74      9.72 o 
  -3   0   1      509.44      532.78     11.08 o 
  -2   0   1      227.57      230.58      5.03 o 
  -1   0   1       46.77       39.82      1.18 o 
   0   0   1      854.54      853.13     17.49 o 
   1   0   1     1002.23      940.46     10.39 o 
   2   0   1    10985.32    10428.30    113.88 o 
   3   0   1      399.63      366.00      5.79 o 
   4   0   1     2077.57     2092.32     28.57 o 
   5   0   1     1127.58     1148.01     24.48 o 
   6   0   1      167.51      170.59      5.46 o 
   7   0   1      103.49      107.75      4.35 o 
   8   0   1       21.33       20.60      2.18 o 
   9   0   1      120.10      112.04      5.02 o 
 -10   1   1       97.16       89.40      4.62 o 
  -9   1   1        4.87        3.22      1.38 o 
  -8   1   1        9.01        9.09      1.58 o 
  -7   1   1       28.88       26.26      2.11 o 
  -6   1   1       42.26       42.79      2.36 o 
  -5   1   1      257.92      235.15      6.14 o 
  -4   1   1      275.17      292.64      6.93 o 
  -3   1   1      816.73      818.39     16.48 o 
  -2   1   1        0.00        0.63      0.53 o 
  -1   1   1     1524.39     1482.56     29.90 o 
   0   1   1      924.44      920.90     12.39 o 
   1   1   1      636.49      646.08      8.84 o 
   2   1   1     4399.22     4330.38     70.29 o 
   3   1   1      786.71      777.88      8.86 o 
   4   1   1     4500.51     4659.33     50.75 o 
   5   1   1       12.08       10.67      0.53 o 
   6   1   1      112.08      101.81      3.98 o 
   7   1   1      132.92      117.92      4.66 o 
   8   1   1      199.62      176.30      6.28 o 
   9   1   1       87.45       82.99      4.41 o 
 -10   2   1        5.82        2.40      1.44 o 
  -9   2   1       40.43       39.05      2.95 o 
  -8   2   1      148.19      140.77      5.26 o 
  -7   2   1        0.18       -0.37      0.89 o 
  -6   2   1       40.47       36.83      2.23 o 
  -5   2   1        1.07        2.66      0.86 o 
  -4   2   1      342.09      317.17      7.48 o 
  -3   2   1     1927.96     1911.53     21.06 o 
  -2   2   1      593.36      638.60      7.23 o 
  -1   2   1     9637.21     8874.06    155.58 o 
   0   2   1       94.92       95.93      1.14 o 
   1   2   1       86.91       71.99      2.32 o 
   2   2   1       18.03       24.05      1.21 o 
   3   2   1        5.76        8.49      0.48 o 
   4   2   1       99.29       92.61      1.71 o 
   5   2   1       43.90       48.07      3.96 o 
   6   2   1      183.71      175.06      5.64 o 
   7   2   1       49.67       49.68      3.02 o 
   8   2   1      175.64      171.29      6.28 o 
   9   2   1        1.77        2.88      1.57 o 
 -10   3   1       13.69        9.83      2.00 o 
  -9   3   1       22.03       27.09      2.54 o 
  -8   3   1       33.28       31.87      2.51 o 
  -7   3   1      250.70      238.00      7.04 o 
  -6   3   1       77.41       83.05      3.43 o 
  -5   3   1        0.78       -0.61      0.58 o 
  -4   3   1      131.59      138.66      2.45 o 
  -3   3   1       22.85       22.07      0.63 o 
  -2   3   1     2279.18     2287.14     30.47 o 
  -1   3   1     1484.20     1472.93     19.83 o 
   0   3   1       61.75       62.78      1.04 o 
   1   3   1      715.07      783.18     37.73 o 
   2   3   1      203.97      201.47      3.41 o 
   3   3   1      123.19      129.36      2.10 o 
   4   3   1       54.58       40.59      1.10 o 
   5   3   1       14.54       14.04      0.76 o 
   6   3   1      306.11      300.03      8.31 o 
   7   3   1       13.69       10.54      1.74 o 
   8   3   1       28.77       35.36      2.88 o 
   9   3   1       29.49       28.81      3.00 o 
 -10   4   1       16.25       17.46      2.37 o 
  -9   4   1       38.06       34.24      2.85 o 
  -8   4   1       18.69       14.76      1.93 o 
  -7   4   1        5.62        6.00      1.41 o 
  -6   4   1      209.18      202.60      6.04 o 
  -5   4   1      364.84      372.86      5.75 o 
  -4   4   1       77.77       83.25      1.45 o 
  -3   4   1        2.26        4.50      0.39 o 
  -2   4   1        6.45       11.85      0.69 o 
  -1   4   1     1729.86     1733.98     19.39 o 
   0   4   1     1518.52     1619.07     18.17 o 
   1   4   1      310.14      335.95      4.59 o 
   2   4   1      158.21      168.54      2.48 o 
   3   4   1        2.42        4.18      0.52 o 
   4   4   1        2.38        2.02      0.42 o 
   5   4   1       32.68       31.50      1.12 o 
   6   4   1      117.85      110.87      3.02 o 
   7   4   1       55.25       55.52      3.39 o 
   8   4   1       24.83       28.74      2.77 o 
  -9   5   1       27.44       22.65      2.45 o 
  -8   5   1      166.59      163.06      5.95 o 
  -7   5   1       80.93       73.15      3.58 o 
  -6   5   1       91.47       84.21      3.64 o 
  -5   5   1        1.55        5.95      1.88 o 
  -4   5   1       27.32       22.94      0.97 o 
  -3   5   1      140.24      152.60      2.93 o 
  -2   5   1      665.26      737.24     10.58 o 
  -1   5   1      894.78      994.11     11.50 o 
   0   5   1     1124.99     1298.27     18.36 o 
   1   5   1      141.99      138.97      2.16 o 
   2   5   1      141.61      150.80      2.37 o 
   3   5   1       31.39       30.52      0.97 o 
   4   5   1      220.78      218.92      2.94 o 
   5   5   1      238.73      236.14      3.74 o 
   6   5   1       13.71       12.14      0.84 o 
   7   5   1       24.60       29.25      2.66 o 
   8   5   1        8.81        9.03      1.95 o 
  -9   6   1      117.70      121.99      5.49 o 
  -8   6   1        8.82        8.62      1.79 o 
  -7   6   1        3.91        4.00      1.30 o 
  -6   6   1      132.66      138.69      4.95 o 
  -5   6   1       64.19       67.93      1.89 o 
  -4   6   1      119.46      124.08      2.18 o 
  -3   6   1       48.37       45.00      1.19 o 
  -2   6   1      327.94      327.38      5.40 o 
  -1   6   1      119.40      122.15      2.07 o 
   0   6   1      273.11      308.86      4.17 o 
   1   6   1      182.00      194.05      2.91 o 
   2   6   1        4.71        9.07      0.74 o 
   3   6   1      195.89      211.88      4.02 o 
   4   6   1     1019.95     1022.02     13.42 o 
   5   6   1       37.10       39.97      1.39 o 
   6   6   1       37.61       34.38      1.38 o 
   7   6   1       95.24      105.81      4.92 o 
   8   6   1       25.77       27.32      2.99 o 
  -9   7   1       18.13       22.64      2.67 o 
  -8   7   1        0.14        0.53      1.15 o 
  -7   7   1       15.04       15.42      1.93 o 
  -6   7   1       13.96       12.56      1.69 o 
  -5   7   1        0.37       -0.10      0.54 o 
  -4   7   1      126.10      112.54      2.68 o 
  -3   7   1       10.17        9.61      0.80 o 
  -2   7   1       19.33       22.52      1.57 o 
  -1   7   1        7.24        8.79      0.60 o 
   0   7   1       16.05       14.85      0.71 o 
   1   7   1      164.19      167.40      3.46 o 
   2   7   1        0.80        0.84      0.56 o 
   3   7   1      305.74      304.54      5.67 o 
   4   7   1       16.18       15.10      1.15 o 
   5   7   1      304.58      305.17      6.24 o 
   6   7   1        2.76        3.95      0.88 o 
   7   7   1        3.71        6.29      1.91 o 
  -8   8   1       99.50      103.03      4.94 o 
  -7   8   1      123.00      121.36      5.10 o 
  -6   8   1       69.92       68.52      3.62 o 
  -5   8   1      308.77      303.99      6.76 o 
  -4   8   1      250.85      236.52      4.83 o 
  -3   8   1      288.92      270.53      4.98 o 
  -2   8   1        2.80        1.62      0.59 o 
  -1   8   1        0.82        0.70      0.54 o 
   0   8   1        4.86        2.15      0.66 o 
   1   8   1      202.53      186.86      4.03 o 
   2   8   1        1.72        1.07      0.61 o 
   3   8   1        3.53        2.74      0.79 o 
   4   8   1      102.83      100.06      4.01 o 
   5   8   1        2.93        1.86      0.69 o 
   6   8   1       98.12      108.92      2.70 o 
  -8   9   1        0.02        0.06      1.24 o 
  -7   9   1        9.44       13.89      2.12 o 
  -6   9   1       22.60       24.70      2.44 o 
  -4   9   1      107.84      102.34      4.17 o 
  -3   9   1       27.42       23.51      1.73 o 
  -2   9   1       52.68       51.99      1.94 o 
  -1   9   1      108.48      100.88      2.82 o 
   0   9   1      169.25      183.99      4.16 o 
   1   9   1       44.40       42.51      2.03 o 
   2   9   1        3.49        4.13      0.85 o 
   3   9   1      123.49      126.46      3.47 o 
   4   9   1       41.83       38.50      3.07 o 
   5   9   1       10.18        8.18      0.97 o 
   6   9   1       84.61       86.65      2.52 o 
  -7  10   1        0.09        1.68      1.48 o 
  -4  10   1       92.36       82.84      2.58 o 
  -3  10   1        5.46        4.54      0.87 o 
  -2  10   1        1.51        2.79      0.88 o 
  -1  10   1       35.63       34.01      1.74 o 
   0  10   1      208.53      183.95      4.32 o 
   1  10   1       78.56       74.00      3.76 o 
   2  10   1      140.93      127.67      3.56 o 
   3  10   1      139.53      134.57      3.75 o 
   4  10   1        3.29        2.67      1.36 o 
   5  10   1        3.50        2.31      0.80 o 
  -4  11   1        1.56        0.96      0.76 o 
  -3  11   1      104.71      116.36      3.33 o 
  -2  11   1       39.88       44.99      2.08 o 
  -1  11   1       14.27       10.46      1.20 o 
   0  11   1        0.73        1.53      0.78 o 
   1  11   1       25.21       32.03      1.84 o 
   2  11   1       34.32       35.46      1.98 o 
   3  11   1       49.84       55.83      2.48 o 
   4  11   1       57.54       59.83      2.65 o 
  -4  12   1       20.39       20.51      1.59 o 
  -3  12   1        0.64        4.81      1.05 o 
  -2  12   1        8.26        5.97      1.10 o 
  -1  12   1        0.63        1.14      1.01 o 
   0  12   1        2.77        6.33      1.18 o 
   1  12   1        0.92        0.81      0.86 o 
   2  12   1       61.21       60.18      2.69 o 
  -1 -13   2        5.54        5.82      1.73 o 
   0 -13   2       51.70       53.00      3.46 o 
   1 -13   2        6.83        8.22      1.76 o 
   2 -13   2       79.94       98.90      4.62 o 
  -3 -12   2       19.23       20.90      2.42 o 
  -2 -12   2       16.22       16.83      2.12 o 
  -1 -12   2       59.01       63.83      3.61 o 
   0 -12   2       26.04       32.08      2.62 o 
   1 -12   2       10.13       10.87      1.74 o 
   2 -12   2       44.03       46.24      3.06 o 
   3 -12   2        0.79        0.73      1.17 o 
   4 -12   2        2.73        5.06      1.39 o 
  -5 -11   2        1.74        3.24      1.41 o 
  -4 -11   2        0.05       -1.53      1.02 o 
  -3 -11   2      141.07      141.34      5.83 o 
  -2 -11   2      418.47      417.86      7.92 o 
  -1 -11   2       83.56       86.58      2.93 o 
   0 -11   2       11.35       11.15      1.73 o 
   1 -11   2        7.12       12.57      1.79 o 
   2 -11   2        1.25        0.24      1.01 o 
   3 -11   2       30.01       31.25      2.11 o 
   4 -11   2       17.54       16.16      1.82 o 
  -6 -10   2        0.06        0.21      1.06 o 
  -5 -10   2       21.06       22.95      1.70 o 
  -4 -10   2        7.64        9.95      2.07 o 
  -3 -10   2       12.87       16.78      1.42 o 
  -2 -10   2        0.16       -0.49      0.65 o 
  -1 -10   2       88.64       88.43      2.82 o 
   0 -10   2      820.57      824.75     13.20 o 
   1 -10   2      358.04      362.03      9.33 o 
   2 -10   2        2.56        0.72      0.68 o 
   3 -10   2        7.70        9.60      1.06 o 
   4 -10   2       24.66       23.14      1.96 o 
  -7  -9   2      105.66      119.87      5.30 o 
  -6  -9   2        1.73        3.30      0.99 o 
  -5  -9   2       28.29       28.40      1.36 o 
  -4  -9   2        0.63        0.53      0.58 o 
  -3  -9   2      193.89      189.18      4.30 o 
  -2  -9   2      235.02      236.73      3.94 o 
  -1  -9   2       47.72       49.58      1.52 o 
   0  -9   2      143.92      129.86      5.54 o 
   1  -9   2      725.37      725.97     25.73 o 
   2  -9   2       87.60       89.78      2.53 o 
   3  -9   2      150.87      142.61      3.79 o 
   4  -9   2        0.09        0.50      0.58 o 
   5  -9   2      135.75      150.70      5.24 o 
   6  -9   2        0.09       -0.18      1.02 o 
   7  -9   2      135.25      132.55      5.37 o 
  -7  -8   2        0.37        1.86      1.42 o 
  -6  -8   2       68.95       69.22      4.89 o 
  -5  -8   2       24.44       25.23      1.08 o 
  -4  -8   2      177.87      183.43      2.93 o 
  -3  -8   2      213.23      221.11      3.67 o 
  -2  -8   2       49.09       44.77      1.40 o 
  -1  -8   2        0.52        1.43      0.59 o 
   0  -8   2      670.72      314.97      7.94 o 
   1  -8   2       69.66       70.34      2.91 o 
   2  -8   2     1153.88     1071.14     23.02 o 
   3  -8   2       10.20        8.39      3.86 o 
   4  -8   2        6.87        7.96      1.28 o 
   5  -8   2       46.29       52.48      2.85 o 
   6  -8   2        1.50        0.53      1.05 o 
   7  -8   2       33.69       31.96      2.58 o 
   8  -8   2        4.03        6.28      1.68 o 
  -8  -7   2        0.66        2.32      1.54 o 
  -7  -7   2      102.13      112.10      3.30 o 
  -6  -7   2      129.28      130.40      2.72 o 
  -5  -7   2      199.77      202.25      3.45 o 
  -4  -7   2      770.08      760.38      9.51 o 
  -3  -7   2      241.03      234.56      4.55 o 
  -2  -7   2     1047.67     1082.38     15.70 o 
  -1  -7   2      817.04      911.48     19.36 o 
   0  -7   2        6.07        3.60      0.60 o 
   1  -7   2      283.04      268.89      6.91 o 
   2  -7   2      131.46      147.27      4.57 o 
   3  -7   2      302.23      339.84      8.77 o 
   4  -7   2       88.33       78.35      3.12 o 
   5  -7   2       24.20       21.85      1.83 o 
   6  -7   2      119.23      131.73      4.83 o 
   7  -7   2      292.33      291.14      8.57 o 
   8  -7   2        8.81       10.28      1.91 o 
  -8  -6   2        3.40        3.72      1.71 o 
  -7  -6   2        3.57        4.12      0.94 o 
  -6  -6   2      280.91      272.74      4.29 o 
  -5  -6   2       62.52       62.78      1.42 o 
  -4  -6   2       13.70       13.75      0.70 o 
  -3  -6   2       17.66       20.40      1.28 o 
  -2  -6   2        0.73        0.22      0.37 o 
  -1  -6   2       45.79       37.21      1.83 o 
   0  -6   2       22.38       15.80      2.07 o 
   1  -6   2      231.74      244.79      6.29 o 
   2  -6   2        4.99        1.82      1.05 o 
   3  -6   2      289.04      293.70      7.67 o 
   4  -6   2       87.39       88.04      3.27 o 
   5  -6   2       26.65       30.72      2.06 o 
   6  -6   2      281.94      303.70      8.26 o 
   7  -6   2      173.44      160.10      5.65 o 
   8  -6   2       30.17       32.55      2.72 o 
  -9  -5   2      146.72      165.29      4.49 o 
  -8  -5   2       51.60       49.59      2.27 o 
  -7  -5   2       33.94       37.13      1.85 o 
  -6  -5   2       44.75       47.32      1.51 o 
  -5  -5   2      268.50      279.04      3.54 o 
  -4  -5   2      382.71      381.10      4.44 o 
  -3  -5   2      144.44      158.02      2.56 o 
  -2  -5   2      136.06      148.12      2.98 o 
  -1  -5   2       13.33       14.88      0.84 o 
   0  -5   2      158.43      165.21      4.44 o 
   1  -5   2       73.76       78.00      2.71 o 
   2  -5   2        6.09        6.75      0.75 o 
   3  -5   2      245.12      240.90     10.05 o 
   4  -5   2        0.01       -0.18      0.63 o 
   5  -5   2       29.44       32.45      2.12 o 
   6  -5   2      162.74      158.70      5.25 o 
   7  -5   2       55.87       57.38      3.20 o 
   8  -5   2      101.85       95.72      4.45 o 
   9  -5   2       16.67       10.80      1.95 o 
  -9  -4   2       44.48       51.11      3.49 o 
  -8  -4   2        0.65        0.62      1.25 o 
  -7  -4   2      110.25      111.99      4.43 o 
  -6  -4   2      416.21      416.53      6.76 o 
  -5  -4   2       87.18       74.91      1.95 o 
  -4  -4   2      116.15      115.58      1.75 o 
  -3  -4   2      410.38      451.14      5.73 o 
  -2  -4   2      199.66      183.01      3.33 o 
  -1  -4   2     1353.30     1291.23     18.31 o 
   0  -4   2       70.86       75.38      2.50 o 
   1  -4   2       73.32       75.25      1.62 o 
   2  -4   2      346.98      391.18      9.58 o 
   3  -4   2       77.08       89.28      2.13 o 
   4  -4   2      232.21      245.36      6.25 o 
   5  -4   2        4.73        4.61      1.02 o 
   6  -4   2        0.20        0.71      0.83 o 
   7  -4   2       26.79       26.59      2.26 o 
   8  -4   2       62.36       53.85      3.28 o 
   9  -4   2       37.25       45.97      3.28 o 
  -9  -3   2       18.02       18.65      2.30 o 
  -8  -3   2       20.24       25.17      2.29 o 
  -7  -3   2       45.10       38.74      2.62 o 
  -6  -3   2     1233.06     1265.22     24.06 o 
  -5  -3   2      179.99      184.46      6.08 o 
  -4  -3   2      359.89      395.56      8.94 o 
  -3  -3   2      339.09      375.22      5.92 o 
  -2  -3   2      403.21      456.84      6.93 o 
  -1  -3   2       51.74       71.55      2.23 o 
   0  -3   2      119.16      112.56      3.07 o 
   1  -3   2        0.03        0.38      0.27 o 
   2  -3   2      794.79      764.07     16.12 o 
   3  -3   2      152.14      187.13      3.46 o 
   4  -3   2       60.99       67.39      2.59 o 
   5  -3   2       38.15       47.64      2.43 o 
   6  -3   2      272.88      278.96      7.56 o 
   7  -3   2        5.40        5.26      1.31 o 
   8  -3   2        0.00       -0.20      1.07 o 
   9  -3   2       28.33       31.88      2.80 o 
 -10  -2   2        0.05        2.32      1.43 o 
  -9  -2   2       51.99       48.96      3.18 o 
  -8  -2   2       72.64       73.82      3.62 o 
  -7  -2   2       21.38       18.32      1.85 o 
  -6  -2   2        1.73        0.67      0.86 o 
  -5  -2   2        6.26        8.05      1.51 o 
  -4  -2   2      752.13      773.11     15.95 o 
  -3  -2   2      703.35      740.30     14.96 o 
  -2  -2   2      561.79      544.69      7.93 o 
  -1  -2   2      783.92      746.11     10.56 o 
   0  -2   2      838.48      867.19     10.16 o 
   1  -2   2       70.72       66.63      1.34 o 
   2  -2   2      409.47      391.17      5.99 o 
   3  -2   2      196.30      196.91      4.91 o 
   4  -2   2       55.12       58.51      1.47 o 
   5  -2   2      149.25      167.67      3.07 o 
   6  -2   2        7.23        5.78      1.21 o 
   7  -2   2       37.56       33.37      2.41 o 
   8  -2   2       34.74       32.92      2.65 o 
   9  -2   2       45.34       47.61      3.32 o 
 -10  -1   2        2.11        3.35      1.59 o 
  -9  -1   2      104.99      106.60      4.68 o 
  -8  -1   2        4.18        3.77      1.29 o 
  -7  -1   2       98.99       82.33      3.51 o 
  -6  -1   2       27.12       26.58      1.98 o 
  -5  -1   2        3.13        1.90      0.45 o 
  -4  -1   2       17.17       21.39      1.49 o 
  -3  -1   2       37.81       45.44      1.76 o 
  -2  -1   2     3318.16     3329.68     64.48 o 
  -1  -1   2      110.17      111.17      1.88 o 
   0  -1   2     2155.26     2150.12     42.64 o 
   1  -1   2       13.74       16.13      0.93 o 
   2  -1   2       29.47       22.97      0.87 o 
   3  -1   2      116.97      100.22      2.24 o 
   4  -1   2     3140.38     3260.20     44.26 o 
   5  -1   2      879.34      860.98     12.45 o 
   6  -1   2      806.22      800.80     17.65 o 
   7  -1   2      935.29      876.97     19.50 o 
   8  -1   2       70.50       65.38      3.56 o 
   9  -1   2        8.91        8.18      1.77 o 
 -10   0   2        0.21        1.79      1.39 o 
  -9   0   2      199.66      195.99      6.70 o 
  -8   0   2       58.44       53.17      3.04 o 
  -7   0   2       21.65       21.77      1.95 o 
  -6   0   2        6.24        4.89      1.07 o 
  -5   0   2       15.53       12.75      1.23 o 
  -4   0   2       87.01       77.98      2.70 o 
  -3   0   2      108.72      102.21      2.87 o 
  -2   0   2     2846.26     2858.59     54.41 o 
  -1   0   2     4901.67     4722.51     65.86 o 
   0   0   2      242.97      225.66      3.41 o 
   1   0   2        0.01       -0.67      0.60 o 
   2   0   2      109.07      108.77      2.03 o 
   3   0   2     1376.84     1464.96     23.16 o 
   4   0   2     2000.92     2042.89     28.04 o 
   5   0   2        6.27        8.47      0.65 o 
   6   0   2     1107.47     1096.87     23.30 o 
   7   0   2        2.50        3.62      1.34 o 
   8   0   2        0.89        1.40      1.17 o 
   9   0   2        2.71        4.00      1.59 o 
 -10   1   2      181.61      175.94      6.74 o 
  -9   1   2       24.53       20.61      2.27 o 
  -8   1   2      296.22      290.69      8.31 o 
  -7   1   2       42.69       39.29      2.47 o 
  -6   1   2       98.60       86.48      3.40 o 
  -5   1   2      261.94      273.80      6.89 o 
  -4   1   2      185.26      184.82      4.87 o 
  -3   1   2     1228.82     1277.78     17.56 o 
  -2   1   2     4969.32     4770.02     69.30 o 
  -1   1   2     1203.63     1174.45     12.95 o 
   0   1   2      113.72      110.29      2.75 o 
   1   1   2     2891.87     2847.69     38.22 o 
   2   1   2       91.17       82.96      2.54 o 
   3   1   2      485.66      540.86      7.73 o 
   4   1   2      347.67      363.59      4.63 o 
   5   1   2       71.81       73.18      1.89 o 
   6   1   2     1213.34     1162.35     24.65 o 
   7   1   2      158.15      151.16      5.49 o 
   8   1   2       53.66       49.88      3.42 o 
   9   1   2       47.71       42.53      3.31 o 
 -10   2   2        1.93        0.78      1.32 o 
  -9   2   2      406.59      382.99     10.67 o 
  -8   2   2        3.35        3.81      1.27 o 
  -7   2   2       74.04       63.81      3.17 o 
  -6   2   2        0.02        0.04      0.81 o 
  -5   2   2      857.93      894.15     18.76 o 
  -4   2   2       22.25       24.79      1.29 o 
  -3   2   2      194.30      196.71      2.54 o 
  -2   2   2      218.53      201.77     13.27 o 
  -1   2   2     6263.77     5894.23     79.72 o 
   0   2   2        0.02        0.42      0.25 o 
   1   2   2      254.65      251.98      3.96 o 
   2   2   2       67.64       71.78      1.74 o 
   3   2   2       87.41       81.39      1.53 o 
   4   2   2      596.80      609.50      7.40 o 
   5   2   2       76.60       76.78      1.61 o 
   6   2   2       13.08        9.85      1.59 o 
   7   2   2       33.54       31.17      2.55 o 
   8   2   2      115.79      113.45      5.03 o 
   9   2   2      174.30      180.42      7.09 o 
 -10   3   2       17.14       13.65      2.18 o 
  -9   3   2       11.25        8.82      1.80 o 
  -8   3   2       94.70       94.60      4.19 o 
  -7   3   2      125.89      132.03      4.80 o 
  -6   3   2        0.04       -0.39      0.78 o 
  -5   3   2      282.51      278.48      3.48 o 
  -4   3   2      274.66      275.18      3.50 o 
  -3   3   2        4.18        4.15      0.35 o 
  -2   3   2     1694.51     1724.35     23.65 o 
  -1   3   2     1589.46     1619.80     21.85 o 
   0   3   2      104.73      108.26      2.13 o 
   1   3   2      305.05      307.53      3.87 o 
   2   3   2       12.18       13.18      0.76 o 
   3   3   2       37.23       40.17      1.26 o 
   4   3   2        5.45        6.06      0.54 o 
   5   3   2      253.74      242.83      3.63 o 
   6   3   2       55.33       53.66      3.12 o 
   7   3   2      164.83      148.39      5.67 o 
   8   3   2        1.79        1.30      1.44 o 
 -10   4   2      133.24      126.54      5.69 o 
  -9   4   2        0.88        1.44      1.28 o 
  -8   4   2       25.63       31.07      2.59 o 
  -7   4   2       15.93       13.98      1.75 o 
  -6   4   2      166.38      161.04      5.25 o 
  -5   4   2      255.33      261.36      4.61 o 
  -4   4   2      271.35      277.80      5.68 o 
  -3   4   2       98.43      112.25      1.84 o 
  -2   4   2     1260.19     1225.25     13.86 o 
  -1   4   2      530.35      595.46      8.70 o 
   0   4   2      369.56      416.97      6.41 o 
   1   4   2       36.90       46.08      0.92 o 
   2   4   2      893.77      985.15     11.45 o 
   3   4   2       80.01       84.40      2.07 o 
   4   4   2        9.39        9.02      0.68 o 
   5   4   2       16.51       14.38      0.82 o 
   6   4   2        6.52        5.08      1.48 o 
   7   4   2        7.24        9.51      1.86 o 
   8   4   2        1.62        2.27      1.58 o 
  -9   5   2        0.00       -1.15      1.17 o 
  -8   5   2       25.60       23.85      2.35 o 
  -7   5   2        0.73       -0.34      1.01 o 
  -6   5   2       12.97       11.46      1.53 o 
  -5   5   2       14.52       12.60      0.65 o 
  -4   5   2       88.39       80.30      1.57 o 
  -3   5   2     1004.71     1048.07     12.58 o 
  -2   5   2      393.18      402.95      6.27 o 
  -1   5   2       67.15       71.84      3.69 o 
   0   5   2      408.57      431.89      6.79 o 
   1   5   2       33.79       39.83      0.88 o 
   2   5   2      891.50      907.22     17.94 o 
   3   5   2      496.07      497.20      6.34 o 
   4   5   2      515.96      506.66      6.72 o 
   5   5   2        1.47        1.63      0.55 o 
   6   5   2       45.92       46.69      1.54 o 
   7   5   2        1.47        1.27      1.40 o 
   8   5   2        4.67        4.96      1.85 o 
  -9   6   2        7.26        5.75      1.78 o 
  -8   6   2       36.45       38.22      2.90 o 
  -7   6   2       95.02       90.88      4.15 o 
  -6   6   2        0.85       -0.10      0.89 o 
  -5   6   2       21.27       22.70      1.17 o 
  -4   6   2      260.65      254.54      4.63 o 
  -3   6   2       58.94       62.87      1.75 o 
  -2   6   2       89.09       82.72      2.84 o 
  -1   6   2      115.14      116.12      3.54 o 
   0   6   2       35.42       36.82      2.11 o 
   1   6   2       53.93       50.20      1.08 o 
   2   6   2       40.88       45.64      1.68 o 
   3   6   2      419.73      411.40      6.93 o 
   4   6   2        6.66        7.35      0.85 o 
   5   6   2      238.66      240.72      4.03 o 
   6   6   2       20.34       20.85      1.46 o 
   7   6   2        3.56        1.68      1.47 o 
  -9   7   2      200.55      207.46      7.51 o 
  -8   7   2      127.03      127.72      5.38 o 
  -7   7   2      146.24      144.70      5.55 o 
  -6   7   2      190.51      189.90      6.30 o 
  -5   7   2      355.45      363.07     10.03 o 
  -4   7   2       14.69       13.65      1.00 o 
  -3   7   2       20.86       16.35      1.01 o 
  -2   7   2      154.68      163.45      3.42 o 
  -1   7   2       35.65       38.91      1.54 o 
   0   7   2       66.21       69.10      2.10 o 
   1   7   2        1.01        1.54      0.58 o 
   2   7   2       26.87       28.45      1.45 o 
   3   7   2      526.86      507.04      8.43 o 
   4   7   2       37.94       38.23      2.96 o 
   5   7   2       61.71       64.02      1.95 o 
   6   7   2        3.11        2.74      0.73 o 
   7   7   2      211.32      235.22      8.31 o 
  -8   8   2       88.39       99.91      4.86 o 
  -7   8   2       51.24       48.64      3.25 o 
  -6   8   2       32.42       33.66      2.62 o 
  -5   8   2        3.27        3.05      0.58 o 
  -4   8   2      271.69      272.10      5.01 o 
  -3   8   2       17.23       11.20      0.97 o 
  -2   8   2      236.00      224.67      4.47 o 
  -1   8   2      231.78      190.74      4.04 o 
   0   8   2       87.27       70.30      2.25 o 
   1   8   2       21.46       15.88      1.38 o 
   2   8   2      360.78      363.02      6.64 o 
   3   8   2      439.86      433.21      7.68 o 
   4   8   2        3.34        3.61      1.08 o 
   5   8   2        6.82        6.62      0.91 o 
   6   8   2       43.30       48.41      1.86 o 
  -8   9   2      103.59      109.60      5.26 o 
  -7   9   2      108.12      113.94      5.15 o 
  -6   9   2       80.97       83.90      4.15 o 
  -5   9   2        2.88        3.04      0.96 o 
  -4   9   2        0.16        0.45      0.57 o 
  -3   9   2       10.36        8.13      0.93 o 
  -2   9   2      295.39      254.75      5.10 o 
  -1   9   2      115.33       95.59      3.94 o 
   0   9   2      277.15      231.08      4.88 o 
   1   9   2       22.27       20.42      1.39 o 
   2   9   2        9.02        8.52      1.07 o 
   3   9   2       32.06       30.54      3.30 o 
   4   9   2        1.44        1.79      0.83 o 
   5   9   2      107.45      109.15      2.83 o 
  -7  10   2        3.99        6.38      1.83 o 
  -4  10   2        0.42        0.04      0.64 o 
  -3  10   2        0.32       -0.55      0.56 o 
  -2  10   2       20.83       14.46      1.28 o 
  -1  10   2      110.42      116.65      6.16 o 
   0  10   2       51.92       44.40      2.05 o 
   1  10   2      102.92       97.93      3.10 o 
   2  10   2      111.38      113.40      3.39 o 
   3  10   2       37.28       39.18      2.24 o 
   4  10   2       54.03       52.84      2.40 o 
  -4  11   2       33.95       30.86      1.75 o 
  -3  11   2       70.20       75.99      2.66 o 
  -2  11   2        3.15        4.06      1.92 o 
  -1  11   2        3.08        3.66      1.27 o 
   0  11   2        8.95        9.92      1.24 o 
   1  11   2        0.62        1.43      0.81 o 
   2  11   2       28.90       20.70      1.65 o 
   3  11   2       86.41       97.47      3.78 o 
  -4  12   2       51.80       54.80      2.38 o 
  -3  12   2        1.65        2.44      0.96 o 
  -2  12   2       40.46       44.66      2.23 o 
  -1  12   2       40.11       43.78      2.24 o 
   0  12   2       27.88       37.71      2.16 o 
   1  12   2        0.74        1.13      0.88 o 
  -1 -13   3        0.99        0.42      1.17 o 
   0 -13   3       20.52       23.22      2.49 o 
   1 -13   3      385.46      420.06     11.48 o 
  -3 -12   3        3.61        3.42      1.40 o 
  -2 -12   3       23.80       23.72      2.42 o 
  -1 -12   3       22.49       24.57      2.43 o 
   0 -12   3       57.57       57.57      3.51 o 
   1 -12   3       89.17       89.97      4.33 o 
   2 -12   3       15.56       17.55      2.16 o 
   3 -12   3        0.72       -1.02      0.68 o 
   4 -12   3       49.47       63.15      3.44 o 
  -5 -11   3       10.05       14.50      2.09 o 
  -4 -11   3      116.70      114.94      4.93 o 
  -3 -11   3        7.33        7.11      1.57 o 
  -2 -11   3        4.77        4.65      1.47 o 
  -1 -11   3      138.91      141.69      5.32 o 
   0 -11   3        2.71        1.54      2.58 o 
   1 -11   3       40.05       40.65      2.29 o 
   2 -11   3       33.35       32.91      1.76 o 
   3 -11   3       19.57       18.43      1.43 o 
   4 -11   3      133.93      156.23      5.41 o 
  -6 -10   3      131.50      145.73      5.52 o 
  -5 -10   3        0.00        1.33      1.16 o 
  -4 -10   3       68.80       67.50      3.54 o 
  -3 -10   3        5.24        4.81      1.35 o 
  -2 -10   3        9.16       10.63      1.07 o 
  -1 -10   3        3.96        1.66      2.41 o 
   0 -10   3       66.73       71.60      3.29 o 
   1 -10   3       61.84       62.54      3.18 o 
   2 -10   3      483.15      509.81     12.61 o 
   3 -10   3      353.40      388.10     10.50 o 
   4 -10   3       98.13       94.42      3.85 o 
  -6  -9   3       43.18       43.65      2.84 o 
  -5  -9   3      317.17      324.51      6.16 o 
  -4  -9   3      310.40      321.71      6.01 o 
  -3  -9   3      259.78      247.23      7.11 o 
  -2  -9   3        1.43        0.16      0.72 o 
  -1  -9   3      345.01      331.13      8.55 o 
   0  -9   3        5.09        6.42      1.17 o 
   1  -9   3      591.18      591.82     13.95 o 
   2  -9   3       54.67       48.46      2.72 o 
   3  -9   3      422.92      434.37     11.21 o 
   4  -9   3      386.02      393.47     10.67 o 
  -8  -8   3        3.58        3.44      1.57 o 
  -7  -8   3       88.66       85.05      4.14 o 
  -6  -8   3      129.06      134.55      2.84 o 
  -5  -8   3        1.94        3.68      0.68 o 
  -4  -8   3        5.17        4.99      0.67 o 
  -3  -8   3      145.30      149.25      4.53 o 
  -2  -8   3      229.46      218.06      6.14 o 
  -1  -8   3     1269.79     1293.31     27.34 o 
   0  -8   3      252.90      261.52      7.09 o 
   1  -8   3      141.32      138.83      4.61 o 
   2  -8   3      441.61      442.39     10.95 o 
   3  -8   3       50.44       56.26      1.92 o 
   4  -8   3      331.14      342.65      8.49 o 
   5  -8   3       60.89       40.39      2.40 o 
   6  -8   3      243.78      253.93      7.50 o 
   7  -8   3       31.89       42.73      2.98 o 
  -8  -7   3       31.00       34.63      1.99 o 
  -7  -7   3      238.06      239.56      5.26 o 
  -6  -7   3        0.53        0.21      0.52 o 
  -5  -7   3      207.94      211.50      3.55 o 
  -4  -7   3        6.70        6.23      0.73 o 
  -3  -7   3        7.65        8.25      0.95 o 
  -2  -7   3      338.17      312.70      7.91 o 
  -1  -7   3        4.05        8.23      1.07 o 
   0  -7   3        0.07       -0.20      0.59 o 
   1  -7   3      717.60      716.19     15.98 o 
   2  -7   3        5.80        4.73      1.04 o 
   3  -7   3       68.06       78.03      2.18 o 
   4  -7   3        1.34        0.17      0.52 o 
   5  -7   3      174.41      160.19      5.14 o 
   6  -7   3      232.34      240.44      7.17 o 
   7  -7   3       40.52       51.83      3.13 o 
   8  -7   3       13.71       18.54      2.23 o 
  -9  -6   3        3.06        3.79      1.14 o 
  -8  -6   3       35.71       35.74      2.02 o 
  -7  -6   3        4.98        6.49      1.31 o 
  -6  -6   3      139.83      138.79      2.69 o 
  -5  -6   3       14.86       14.26      0.85 o 
  -4  -6   3        3.81        5.02      0.68 o 
  -3  -6   3      513.94      565.12      8.81 o 
  -2  -6   3       45.07       47.67      2.17 o 
  -1  -6   3      269.74      295.09      7.33 o 
   0  -6   3      325.41      295.89      7.37 o 
   1  -6   3       35.29       30.05      1.86 o 
   2  -6   3      305.23      328.67      5.52 o 
   3  -6   3       18.30       14.45      0.94 o 
   4  -6   3       82.65       69.76      3.24 o 
   5  -6   3        0.93        0.16      0.80 o 
   6  -6   3      254.89      245.02      7.10 o 
   7  -6   3        2.49        2.79      1.23 o 
   8  -6   3       34.17       36.62      2.82 o 
  -9  -5   3        0.18        1.37      0.93 o 
  -8  -5   3       43.28       42.01      2.05 o 
  -7  -5   3        1.54        2.58      1.20 o 
  -6  -5   3        0.07        0.54      0.54 o 
  -5  -5   3        5.80        3.03      0.51 o 
  -4  -5   3       38.46       37.56      1.43 o 
  -3  -5   3      797.84      831.54     12.28 o 
  -2  -5   3      963.64     1006.74     21.20 o 
  -1  -5   3        7.06       13.19      1.16 o 
   0  -5   3        0.39        0.50      0.56 o 
   1  -5   3      395.83      398.54      6.21 o 
   2  -5   3      731.93      793.34     11.74 o 
   3  -5   3       56.91       54.70      4.75 o 
   4  -5   3        7.43       10.88      1.22 o 
   5  -5   3      205.63      202.40      5.85 o 
   6  -5   3       85.85       76.28      3.42 o 
   7  -5   3       21.23       23.25      2.16 o 
   8  -5   3        3.55        6.24      1.55 o 
  -9  -4   3       20.65       20.88      2.31 o 
  -8  -4   3        6.83        7.71      1.52 o 
  -7  -4   3       37.04       35.87      2.61 o 
  -6  -4   3       23.42       23.10      1.01 o 
  -5  -4   3      397.99      438.50      7.30 o 
  -4  -4   3       94.13      109.87      2.49 o 
  -3  -4   3      630.03      717.69     10.64 o 
  -2  -4   3      301.72      346.46      5.44 o 
  -1  -4   3       23.90       40.34      1.81 o 
   0  -4   3     2938.29     3143.17     62.58 o 
   1  -4   3      836.14      878.64     12.62 o 
   2  -4   3      190.79      216.82      3.79 o 
   3  -4   3        0.06       -0.42      0.46 o 
   4  -4   3      209.18      192.18      5.24 o 
   5  -4   3      463.47      447.58     10.53 o 
   6  -4   3        1.11        0.03      0.85 o 
   7  -4   3        9.13       10.43      1.60 o 
   8  -4   3        0.32        0.54      1.15 o 
   9  -4   3       17.04       27.18      2.77 o 
 -10  -3   3       78.26       83.01      4.39 o 
  -9  -3   3      101.59       92.47      4.31 o 
  -8  -3   3        3.19        2.18      1.19 o 
  -7  -3   3       51.33       48.88      2.75 o 
  -6  -3   3        0.60        1.94      0.55 o 
  -5  -3   3       64.84       73.24      2.84 o 
  -4  -3   3        1.09       -0.29      0.35 o 
  -3  -3   3      835.75      900.56     13.03 o 
  -2  -3   3       58.45       69.58      1.58 o 
  -1  -3   3     1199.93     1222.80     17.21 o 
   0  -3   3      370.21      384.73      8.62 o 
   1  -3   3      257.58      248.19      3.97 o 
   2  -3   3      333.37      309.97      5.00 o 
   3  -3   3       49.10       41.99      1.37 o 
   4  -3   3      108.98      110.01      3.55 o 
   5  -3   3        0.53       -0.16      0.46 o 
   6  -3   3      225.53      210.61      6.22 o 
   7  -3   3        0.02       -0.28      0.89 o 
   8  -3   3       50.33       55.02      3.38 o 
   9  -3   3       51.24       47.26      3.35 o 
 -10  -2   3        9.21       12.68      2.06 o 
  -9  -2   3        0.07        0.73      1.17 o 
  -8  -2   3       95.66      102.08      4.21 o 
  -7  -2   3      781.64      703.63     15.74 o 
  -6  -2   3      130.17      137.47      2.67 o 
  -5  -2   3        2.19        1.43      0.72 o 
  -4  -2   3      262.18      268.49      6.36 o 
  -3  -2   3        0.02        0.59      0.33 o 
  -2  -2   3     1235.65     1310.77     18.31 o 
  -1  -2   3      115.77      144.37      2.34 o 
   0  -2   3        0.01        0.91      0.57 o 
   1  -2   3      353.77      380.20      7.44 o 
   2  -2   3      248.30      252.90      6.16 o 
   3  -2   3       97.02      116.41      2.50 o 
   4  -2   3       59.77       54.68      1.50 o 
   5  -2   3        3.80        4.06      0.56 o 
   6  -2   3      144.54      136.01      4.73 o 
   7  -2   3      136.80      132.10      4.92 o 
   8  -2   3       29.92       23.71      2.33 o 
   9  -2   3      131.27      109.81      5.06 o 
 -10  -1   3        0.00       -0.83      1.21 o 
  -9  -1   3       74.18       75.11      3.84 o 
  -8  -1   3      113.47      105.63      4.31 o 
  -7  -1   3      213.32      201.73      6.05 o 
  -6  -1   3       24.92       28.27      1.97 o 
  -5  -1   3       45.19       49.61      2.22 o 
  -4  -1   3      188.87      192.21      4.89 o 
  -3  -1   3       68.39       72.72      2.25 o 
  -2  -1   3     2849.74     2957.35     40.66 o 
  -1  -1   3      584.69      653.20      9.31 o 
   0  -1   3      800.89      818.99     16.78 o 
   1  -1   3      380.93      339.26      9.84 o 
   2  -1   3      647.47      649.27      9.55 o 
   3  -1   3      131.68      145.09      2.72 o 
   4  -1   3        0.01        1.59      0.70 o 
   5  -1   3      658.98      707.58     10.56 o 
   6  -1   3      876.27      883.50     19.42 o 
   7  -1   3      285.39      270.85      7.99 o 
   8  -1   3      299.15      276.56      8.46 o 
   9  -1   3      227.84      210.64      7.42 o 
 -10   0   3      115.22      125.55      5.52 o 
  -9   0   3      329.04      328.25      9.42 o 
  -8   0   3       30.20       30.41      2.35 o 
  -7   0   3       52.62       47.71      2.66 o 
  -6   0   3        5.23        4.77      1.04 o 
  -5   0   3      388.96      398.12      6.01 o 
  -4   0   3        2.55        3.28      0.79 o 
  -3   0   3      574.60      596.49     12.26 o 
  -2   0   3     1014.95      989.37     19.36 o 
  -1   0   3     3451.50     3573.50     71.65 o 
   0   0   3       13.28        8.71      0.48 o 
   1   0   3       19.88       25.71      0.81 o 
   2   0   3       66.94       65.27      1.25 o 
   3   0   3       39.54       46.17      1.33 o 
   4   0   3      117.21      124.08      3.61 o 
   5   0   3       14.93       16.10      0.98 o 
   6   0   3      126.35      122.67      4.57 o 
   7   0   3      227.84      211.91      6.86 o 
   8   0   3      284.53      253.61      8.16 o 
   9   0   3      184.03      176.59      6.79 o 
 -10   1   3      159.22      161.96      6.35 o 
  -9   1   3        0.35       -0.93      1.04 o 
  -8   1   3       14.29       12.17      1.73 o 
  -7   1   3      625.30      618.82     14.27 o 
  -6   1   3       27.63       30.88      2.03 o 
  -5   1   3      629.95      652.60     11.71 o 
  -4   1   3      330.93      313.09      4.84 o 
  -3   1   3        5.44        5.77      0.45 o 
  -2   1   3       27.07       31.28      3.36 o 
  -1   1   3       31.79       30.53      0.68 o 
   0   1   3       79.99       76.32      1.21 o 
   1   1   3     1977.80     1990.80     22.11 o 
   2   1   3     1678.04     1743.26     23.53 o 
   3   1   3       34.34       38.02      1.00 o 
   4   1   3      205.59      219.10      4.01 o 
   5   1   3        0.20        0.16      0.47 o 
   6   1   3       56.65       42.10      2.81 o 
   7   1   3       78.23       64.85      3.54 o 
   8   1   3      163.87      158.19      6.17 o 
   9   1   3        1.10        4.94      1.80 o 
 -10   2   3        0.39       -0.55      1.18 o 
  -9   2   3       24.64       22.11      2.31 o 
  -8   2   3      212.40      203.05      6.57 o 
  -7   2   3      166.36      153.71      5.20 o 
  -6   2   3       13.45       15.51      1.61 o 
  -5   2   3      102.56       97.74      1.91 o 
  -4   2   3       95.83       98.84      3.36 o 
  -3   2   3       18.33       18.16      1.11 o 
  -2   2   3     3964.24     3848.48     42.38 o 
  -1   2   3      457.74      465.16      5.52 o 
   0   2   3      220.24      226.37      5.54 o 
   1   2   3        4.38        3.29      0.86 o 
   2   2   3      849.03      935.78     13.12 o 
   3   2   3        3.76        4.18      0.84 o 
   4   2   3       79.70       87.76      2.36 o 
   5   2   3      168.45      162.11      2.78 o 
   6   2   3       43.27       31.30      2.49 o 
   7   2   3        2.06        0.83      1.25 o 
   8   2   3        0.31        1.51      1.37 o 
 -10   3   3        0.19       -0.93      1.14 o 
  -9   3   3       13.81       15.24      2.09 o 
  -8   3   3       33.81       32.35      2.50 o 
  -7   3   3        8.31        6.88      1.38 o 
  -6   3   3       30.54       34.14      2.24 o 
  -5   3   3      258.21      293.40      8.09 o 
  -4   3   3       14.35       14.52      1.72 o 
  -3   3   3      234.87      244.23      4.69 o 
  -2   3   3      103.54      100.99      2.47 o 
  -1   3   3      205.75      217.70      3.66 o 
   0   3   3       21.79       18.22      0.86 o 
   1   3   3     1053.64     1062.09     17.06 o 
   2   3   3      213.32      230.11      6.86 o 
   3   3   3      196.51      209.42      3.81 o 
   4   3   3      209.71      213.49      3.32 o 
   5   3   3        0.00        0.33      0.41 o 
   6   3   3       15.03       14.79      1.94 o 
   7   3   3       41.18       37.10      2.92 o 
   8   3   3       64.18       65.04      4.01 o 
 -10   4   3        0.43       -0.02      1.34 o 
  -9   4   3        1.44        2.26      1.38 o 
  -8   4   3        0.00        0.04      1.03 o 
  -7   4   3       14.99       11.67      1.68 o 
  -6   4   3      174.07      181.98      5.73 o 
  -5   4   3      215.10      212.46      2.99 o 
  -4   4   3       20.42       16.16      0.68 o 
  -3   4   3       30.15       26.36      1.42 o 
  -2   4   3     1113.35     1140.48     15.83 o 
  -1   4   3      841.99      940.31     13.30 o 
   0   4   3      270.48      270.76      4.58 o 
   1   4   3       25.26       19.29      0.98 o 
   2   4   3      131.32      123.15      2.68 o 
   3   4   3      111.12      116.87      2.66 o 
   4   4   3       77.77       74.32      1.80 o 
   5   4   3      310.25      298.13      4.50 o 
   6   4   3      239.77      202.54      6.82 o 
   7   4   3        5.29        3.69      1.56 o 
   8   4   3       22.58       30.99      3.13 o 
  -9   5   3      534.02      554.99     14.44 o 
  -8   5   3       12.76       16.16      2.05 o 
  -7   5   3       11.10        9.58      1.66 o 
  -6   5   3        0.13       -0.48      0.84 o 
  -5   5   3       82.70       85.39      1.67 o 
  -4   5   3       41.21       40.67      1.79 o 
  -3   5   3      739.77      739.09      8.88 o 
  -2   5   3      538.09      545.25      8.26 o 
  -1   5   3      126.74      129.91      3.57 o 
   0   5   3       57.16       61.94      1.79 o 
   1   5   3      141.81      143.11      4.32 o 
   2   5   3      540.22      534.31     12.77 o 
   3   5   3        6.22        8.52      0.84 o 
   4   5   3      107.12      107.94      2.71 o 
   5   5   3       21.15       20.82      1.46 o 
   6   5   3       28.20       31.91      2.78 o 
   7   5   3      162.17      169.67      6.60 o 
  -9   6   3      124.00      133.31      5.80 o 
  -8   6   3        0.68        0.33      1.20 o 
  -7   6   3      443.46      440.48     11.49 o 
  -6   6   3        0.59        1.03      1.06 o 
  -5   6   3      160.44      161.90      2.70 o 
  -4   6   3       23.77       25.08      2.24 o 
  -3   6   3      136.95      137.96      2.92 o 
  -2   6   3        0.02        0.66      0.46 o 
  -1   6   3       27.08       23.21      1.16 o 
   0   6   3       31.04       32.29      2.94 o 
   1   6   3        5.37        9.39      0.86 o 
   2   6   3       75.18       66.69      3.90 o 
   3   6   3      231.95      224.21      4.50 o 
   4   6   3        0.05       -0.23      0.53 o 
   5   6   3       22.78       18.90      1.94 o 
   6   6   3        0.36        0.72      1.42 o 
   7   6   3        0.52        0.66      1.56 o 
  -9   7   3       82.02       84.08      4.58 o 
  -8   7   3        1.81        1.33      1.35 o 
  -7   7   3       31.43       34.97      2.78 o 
  -6   7   3      686.69      675.01     15.95 o 
  -5   7   3       68.74       68.83      2.61 o 
  -4   7   3     1209.74     1226.98     17.45 o 
  -3   7   3      514.18      516.92      8.23 o 
  -2   7   3        6.73        7.28      1.18 o 
  -1   7   3       11.86       13.53      1.00 o 
   0   7   3      237.99      231.18      4.56 o 
   1   7   3      241.48      223.28      5.02 o 
   2   7   3       10.10        7.97      0.92 o 
   3   7   3      238.04      220.51      4.62 o 
   4   7   3       26.07       27.32      1.52 o 
   5   7   3       33.82       35.37      1.55 o 
   6   7   3        5.32        9.70      2.09 o 
  -8   8   3        2.41        3.03      1.56 o 
  -7   8   3       70.15       68.66      3.89 o 
  -6   8   3       45.86       49.16      3.15 o 
  -5   8   3      113.09      104.86      2.65 o 
  -4   8   3       41.24       34.82      1.54 o 
  -3   8   3      155.89      158.11      3.54 o 
  -2   8   3        6.03        2.83      1.54 o 
  -1   8   3       37.43       25.99      1.42 o 
   0   8   3       60.76       64.14      2.21 o 
   1   8   3      157.21      131.79      3.37 o 
   2   8   3       85.79       87.57      4.01 o 
   3   8   3      159.75      162.10      3.97 o 
   4   8   3      262.59      251.18      5.33 o 
   5   8   3        0.29       -0.30      0.63 o 
   6   8   3        7.21       12.40      2.35 o 
  -7   9   3        4.72        3.77      1.50 o 
  -5   9   3       58.93       24.93      1.93 o 
  -4   9   3       85.48       76.79      2.70 o 
  -3   9   3       78.36       64.09      4.26 o 
  -2   9   3        2.50        1.30      1.08 o 
  -1   9   3       43.15       44.05      1.90 o 
   0   9   3      277.65      233.59      4.99 o 
   1   9   3      181.90      159.28      8.82 o 
   2   9   3       16.82       17.00      1.38 o 
   3   9   3        0.39        1.42      0.80 o 
   4   9   3       40.71       42.50      3.25 o 
   5   9   3        4.17        2.79      1.27 o 
  -4  10   3        4.52        3.40      0.86 o 
  -3  10   3       36.53       32.65      2.02 o 
  -2  10   3        6.84        6.46      0.98 o 
  -1  10   3        6.94        5.90      0.97 o 
   0  10   3        0.03        0.07      0.66 o 
   1  10   3       12.37       11.57      1.25 o 
   2  10   3      110.14       97.59      3.21 o 
   3  10   3      147.68      153.27      6.91 o 
   4  10   3       43.97       42.90      2.25 o 
  -4  11   3        1.63        1.81      0.82 o 
  -3  11   3        8.31        6.91      1.08 o 
  -2  11   3       40.17       41.17      2.08 o 
  -1  11   3      129.85      124.38      5.58 o 
   0  11   3        0.96        1.19      0.86 o 
   1  11   3       52.82       54.17      2.47 o 
   2  11   3       33.72       44.98      2.30 o 
  -3  12   3       56.47       75.41      2.85 o 
  -2  12   3        2.61        2.82      0.95 o 
  -1  12   3        0.40        1.08      0.87 o 
   0  12   3       14.58       20.80      1.72 o 
  -1 -13   4        5.54        5.56      1.66 o 
   0 -13   4       32.09       38.62      3.18 o 
   1 -13   4        0.28       -0.07      1.29 o 
  -3 -12   4       43.42       48.25      3.32 o 
  -2 -12   4      164.19      179.27      6.56 o 
  -1 -12   4       16.62       21.37      2.28 o 
   0 -12   4        0.35       -1.27      0.84 o 
   1 -12   4       45.07       45.32      2.49 o 
   2 -12   4       84.41       83.32      3.86 o 
   3 -12   4        4.50        5.15      1.09 o 
  -5 -11   4        8.16        7.61      1.67 o 
  -4 -11   4      218.23      231.17      7.48 o 
  -3 -11   4       67.05       72.03      3.87 o 
  -2 -11   4        0.66        1.90      0.78 o 
  -1 -11   4        5.66        5.63      0.99 o 
   0 -11   4      131.53      154.07      5.47 o 
   1 -11   4      123.29      131.47      5.13 o 
   2 -11   4        4.78        4.91      1.44 o 
   3 -11   4        2.50        1.54      1.27 o 
   4 -11   4       48.48       46.60      3.41 o 
  -6 -10   4       38.10       39.97      2.89 o 
  -5 -10   4       54.63       60.90      3.38 o 
  -4 -10   4        0.40       -0.38      0.66 o 
  -3 -10   4      156.56      149.54      3.73 o 
  -2 -10   4       18.80       23.04      2.05 o 
  -1 -10   4       54.20       51.86      2.87 o 
   0 -10   4       53.99       53.64      3.00 o 
   1 -10   4      118.77      132.82      4.99 o 
   2 -10   4        0.83        0.32      1.02 o 
   3 -10   4      191.59      208.68      6.94 o 
   4 -10   4       14.81       18.41      2.25 o 
  -6  -9   4       37.13       38.26      2.14 o 
  -5  -9   4        2.81        1.78      0.80 o 
  -4  -9   4       12.06       11.38      1.87 o 
  -3  -9   4      419.75      415.61     10.57 o 
  -2  -9   4      112.52      105.28      4.00 o 
  -1  -9   4       17.33       12.97      1.51 o 
   0  -9   4       45.83       51.05      2.75 o 
   1  -9   4     1029.47     1036.26     22.90 o 
   2  -9   4       10.63       10.52      1.56 o 
   3  -9   4       39.19       39.65      2.70 o 
   4  -9   4       20.73       23.29      2.28 o 
  -8  -8   4       98.13      121.65      5.36 o 
  -7  -8   4      448.33      448.08     12.05 o 
  -6  -8   4       48.56       50.21      2.08 o 
  -5  -8   4      141.04      147.15      2.88 o 
  -4  -8   4       63.21       70.28      2.29 o 
  -3  -8   4       28.34       30.09      2.10 o 
  -2  -8   4       99.07       91.71      3.59 o 
  -1  -8   4      147.35      151.42      4.94 o 
   0  -8   4     1424.86     1392.66     29.55 o 
   1  -8   4      278.59      276.61      7.67 o 
   2  -8   4       37.86       36.14      2.38 o 
   3  -8   4      631.18      634.17     15.20 o 
   4  -8   4       10.06       10.72      1.68 o 
  -8  -7   4        6.36        8.31      1.29 o 
  -7  -7   4       27.15       33.25      1.84 o 
  -6  -7   4       15.09       14.28      0.95 o 
  -5  -7   4       37.30       34.09      1.59 o 
  -4  -7   4       12.89        9.37      0.88 o 
  -3  -7   4       38.85       27.90      1.25 o 
  -2  -7   4        0.31        0.53      0.67 o 
  -1  -7   4        0.02       -0.02      0.60 o 
   0  -7   4       44.93       36.38      2.09 o 
   1  -7   4        0.00        4.40      1.02 o 
   2  -7   4      100.20      111.61      2.57 o 
   3  -7   4      323.02      338.96      7.97 o 
   4  -7   4        3.99        6.45      1.66 o 
   6  -7   4       45.40       46.53      2.83 o 
   7  -7   4       67.01       69.84      3.68 o 
  -9  -6   4      166.19      182.95      6.28 o 
  -8  -6   4       18.38       21.31      2.33 o 
  -7  -6   4        6.25        9.17      1.24 o 
  -6  -6   4      200.38      199.68      3.41 o 
  -5  -6   4      241.23      241.34      4.71 o 
  -4  -6   4      118.98      106.09      2.57 o 
  -3  -6   4      312.55      336.48      5.64 o 
  -2  -6   4       97.31      105.87      2.25 o 
  -1  -6   4       73.96       77.56      2.99 o 
   0  -6   4       90.85       96.23      3.42 o 
   1  -6   4      108.13      114.02      3.94 o 
   2  -6   4      101.37      100.63      2.76 o 
   3  -6   4       36.04       29.36      1.29 o 
   4  -6   4        1.40        0.97      0.58 o 
   5  -6   4      333.10      277.83      7.39 o 
   6  -6   4       12.36       12.37      1.63 o 
   7  -6   4       10.65        9.67      1.63 o 
   8  -6   4       47.23       63.85      3.71 o 
  -9  -5   4        1.22        1.39      1.15 o 
  -8  -5   4       13.81       11.61      1.27 o 
  -7  -5   4        8.10       10.32      1.13 o 
  -6  -5   4        1.79        1.02      0.49 o 
  -5  -5   4        4.50        3.05      0.66 o 
  -4  -5   4        0.00       -0.22      0.42 o 
  -3  -5   4       75.27       94.01      2.13 o 
  -2  -5   4      611.46      625.10      9.27 o 
  -1  -5   4      113.91      132.21      4.07 o 
   0  -5   4       60.76       53.47      2.35 o 
   1  -5   4        4.66        2.29      0.40 o 
   2  -5   4      464.52      479.86      7.52 o 
   3  -5   4      737.13      721.42     11.02 o 
   4  -5   4        0.19       -0.10      0.64 o 
   5  -5   4       43.70       43.37      2.37 o 
   6  -5   4      153.48      144.47      5.02 o 
   7  -5   4       11.42        9.35      1.58 o 
   8  -5   4       47.96       50.98      3.38 o 
  -9  -4   4        0.29        1.85      1.20 o 
  -8  -4   4      105.75      111.39      4.16 o 
  -7  -4   4      426.43      428.19      7.70 o 
  -6  -4   4       32.34       27.69      2.67 o 
  -5  -4   4       45.75       45.34      2.55 o 
  -4  -4   4       15.71       19.85      1.03 o 
  -3  -4   4        5.96        6.38      0.68 o 
  -2  -4   4       41.00       39.28      1.64 o 
  -1  -4   4      371.88      380.11      8.89 o 
   0  -4   4      102.80      126.61      3.85 o 
   1  -4   4     2019.04     2257.77     31.34 o 
   2  -4   4      250.80      284.11      4.78 o 
   3  -4   4      214.81      225.30      4.16 o 
   4  -4   4       77.26       81.10      2.26 o 
   5  -4   4      824.96      797.75     17.22 o 
   6  -4   4      143.29      139.37      4.86 o 
   7  -4   4       21.19       19.70      2.04 o 
   8  -4   4       65.18       68.15      3.82 o 
 -10  -3   4        0.04       -0.60      1.22 o 
  -9  -3   4       68.42       59.93      3.40 o 
  -8  -3   4       59.57       52.67      2.97 o 
  -7  -3   4        0.03       -0.78      0.76 o 
  -6  -3   4       79.98       74.37      3.07 o 
  -5  -3   4      540.99      552.83      8.79 o 
  -4  -3   4      572.31      648.52     10.54 o 
  -3  -3   4      694.91      783.93     11.45 o 
  -2  -3   4      330.55      326.57      5.05 o 
  -1  -3   4      212.99      225.39      5.67 o 
   0  -3   4      123.72      103.26      3.19 o 
   1  -3   4      303.53      337.98      5.26 o 
   2  -3   4       25.43       26.65      1.07 o 
   3  -3   4       29.79       23.88      1.69 o 
   4  -3   4        1.04        0.03      0.70 o 
   5  -3   4       41.23       34.37      2.55 o 
   6  -3   4       30.53       30.64      2.19 o 
   7  -3   4        0.73       -0.08      0.89 o 
   8  -3   4       61.80       72.05      3.91 o 
 -10  -2   4        1.44        2.68      1.42 o 
  -9  -2   4       21.03       24.58      2.31 o 
  -8  -2   4      159.43      141.29      5.10 o 
  -7  -2   4        6.78        5.89      1.27 o 
  -6  -2   4      205.20      199.46      5.60 o 
  -5  -2   4        5.53        9.23      1.04 o 
  -4  -2   4      384.51      364.50      5.94 o 
  -3  -2   4      199.24      214.03      3.67 o 
  -2  -2   4     3024.19     3100.39     42.85 o 
  -1  -2   4     1095.47     1127.58     23.16 o 
   0  -2   4      212.81      207.69      3.30 o 
   1  -2   4      561.73      564.93      8.33 o 
   2  -2   4        0.39        1.56      0.43 o 
   3  -2   4      735.39      714.95     10.81 o 
   4  -2   4       13.44       16.19      0.91 o 
   5  -2   4      110.55      111.62      2.60 o 
   6  -2   4      122.87      120.58      4.49 o 
   7  -2   4       36.20       30.44      2.43 o 
   8  -2   4        0.39        0.13      1.19 o 
 -10  -1   4       76.56       79.93      4.34 o 
  -9  -1   4       25.15       26.76      2.41 o 
  -8  -1   4       78.44       76.93      3.58 o 
  -7  -1   4       50.41       46.75      2.59 o 
  -6  -1   4       33.20       34.25      2.03 o 
  -5  -1   4      194.94      202.31      5.37 o 
  -4  -1   4      742.04      781.27     16.01 o 
  -3  -1   4      345.36      345.49      5.47 o 
  -2  -1   4     1173.05     1178.64     16.57 o 
  -1  -1   4      952.28      948.10     19.50 o 
   0  -1   4       26.54       24.61      1.26 o 
   1  -1   4       23.16       23.63      1.25 o 
   2  -1   4       78.13       95.46      1.69 o 
   3  -1   4       97.56       98.98      2.20 o 
   4  -1   4        9.20        7.57      0.93 o 
   5  -1   4       42.77       38.13      1.42 o 
   6  -1   4        8.50       11.22      1.60 o 
   7  -1   4       47.40       51.81      3.17 o 
   8  -1   4       25.67       19.97      2.36 o 
 -10   0   4      209.89      200.66      7.15 o 
  -9   0   4      101.80       97.09      4.45 o 
  -8   0   4      195.27      193.15      6.27 o 
  -7   0   4       83.28       86.74      3.67 o 
  -6   0   4        0.97       -0.12      0.72 o 
  -5   0   4      300.61      302.27      8.29 o 
  -4   0   4      204.45      224.41      5.57 o 
  -3   0   4      582.27      674.82     13.79 o 
  -2   0   4      404.89      456.66      6.82 o 
  -1   0   4      324.02      352.38      5.42 o 
   0   0   4      411.54      424.73      6.42 o 
   1   0   4       13.98       15.31      0.75 o 
   2   0   4      964.86     1010.58     11.83 o 
   3   0   4      141.49      115.02      2.48 o 
   4   0   4        0.01       -0.01      0.42 o 
   5   0   4       31.92       29.41      1.31 o 
   6   0   4        0.87        1.44      1.13 o 
   7   0   4       36.47       26.97      2.43 o 
   8   0   4       25.23       26.89      2.71 o 
 -10   1   4        4.46        6.10      1.68 o 
  -9   1   4       34.40       37.88      2.82 o 
  -8   1   4       95.61       95.50      4.13 o 
  -7   1   4       59.28       63.34      3.10 o 
  -6   1   4      100.15       97.69      3.65 o 
  -5   1   4     1992.64     2102.43     28.80 o 
  -4   1   4        3.46        5.93      0.52 o 
  -3   1   4      734.98      746.34     17.82 o 
  -2   1   4      932.55      975.08     11.27 o 
  -1   1   4        9.11       13.05      1.20 o 
   0   1   4        7.63        9.13      0.51 o 
   1   1   4     1011.18      992.16     14.34 o 
   2   1   4      302.72      340.02      5.38 o 
   3   1   4      453.79      489.70      7.68 o 
   4   1   4       32.42       43.01      2.95 o 
   5   1   4        0.77        0.22      0.52 o 
   6   1   4       61.42       68.73      3.59 o 
   7   1   4       16.87       13.11      1.93 o 
   8   1   4        7.24       11.50      2.05 o 
 -10   2   4       42.69       38.61      3.12 o 
  -9   2   4        0.13       -0.44      1.11 o 
  -8   2   4        2.39        3.87      1.26 o 
  -7   2   4      102.25      105.97      4.16 o 
  -6   2   4       93.75      101.41      3.81 o 
  -5   2   4       44.29       48.94      1.35 o 
  -4   2   4        1.65        4.48      0.49 o 
  -3   2   4      552.16      580.20      8.43 o 
  -2   2   4       10.48        7.61      0.67 o 
  -1   2   4       24.59       20.42      0.62 o 
   0   2   4      661.42      671.35      7.91 o 
   1   2   4       72.13       68.78      1.74 o 
   2   2   4       40.12       35.40      1.23 o 
   3   2   4      249.94      262.27      4.53 o 
   4   2   4       69.72       74.61      1.71 o 
   5   2   4        0.56        0.82      0.58 o 
   6   2   4       17.77       13.95      1.92 o 
   7   2   4        4.63        5.59      1.71 o 
   8   2   4        0.15        0.18      1.38 o 
 -10   3   4       49.33       54.52      3.69 o 
  -9   3   4        4.67        4.88      1.53 o 
  -8   3   4        5.86        5.57      1.46 o 
  -7   3   4       62.20       62.32      3.23 o 
  -6   3   4        9.26        9.37      1.38 o 
  -5   3   4       66.11       64.77      2.40 o 
  -4   3   4       53.03       59.54      1.25 o 
  -3   3   4     2810.51     2972.73     32.59 o 
  -2   3   4      345.68      333.47      5.26 o 
  -1   3   4      178.54      209.04      2.85 o 
   0   3   4       19.41       21.29      2.35 o 
   1   3   4       19.60       14.40      1.43 o 
   2   3   4        3.91        3.38      0.53 o 
   3   3   4        0.01        0.16      0.42 o 
   4   3   4      269.18      253.67      3.90 o 
   5   3   4      448.43      410.99      5.74 o 
   6   3   4       49.83       40.74      2.95 o 
   7   3   4       72.97       65.14      3.95 o 
   8   3   4        6.01       10.27      2.27 o 
 -10   4   4      315.48      333.08     10.35 o 
  -9   4   4       24.21       29.74      2.82 o 
  -8   4   4       40.58       45.22      3.05 o 
  -7   4   4      103.79      100.08      4.23 o 
  -6   4   4       20.06       20.25      1.87 o 
  -5   4   4       31.41       34.67      0.98 o 
  -4   4   4       50.62       51.40      1.55 o 
  -3   4   4     2292.57     2321.63     25.77 o 
  -2   4   4        0.58        1.76      0.44 o 
  -1   4   4      333.44      316.86      5.27 o 
   0   4   4      125.82      120.62      5.10 o 
   1   4   4      178.91      203.44      3.87 o 
   2   4   4      140.25      130.79      2.91 o 
   3   4   4       11.91       14.07      1.96 o 
   4   4   4        0.21        0.96      0.51 o 
   5   4   4       61.91       55.26      1.67 o 
   6   4   4       40.69       35.93      2.90 o 
   7   4   4       17.78       15.85      2.33 o 
  -9   5   4      104.82      100.54      4.85 o 
  -8   5   4       88.18       88.31      4.28 o 
  -7   5   4      406.08      401.67     10.61 o 
  -6   5   4      170.47      158.45      5.39 o 
  -5   5   4      144.94      147.08      2.47 o 
  -4   5   4      319.12      320.86      5.47 o 
  -3   5   4       84.05       89.67      2.17 o 
  -2   5   4      171.09      172.52      3.39 o 
  -1   5   4        2.35        1.74      0.51 o 
   0   5   4      142.12      143.45      3.10 o 
   1   5   4        1.43        2.66      1.89 o 
   2   5   4      158.90      143.52      3.24 o 
   3   5   4      369.46      368.93      6.44 o 
   4   5   4      159.22      157.33      3.58 o 
   5   5   4       38.53       36.62      1.43 o 
   6   5   4        1.70        0.77      1.45 o 
   7   5   4       14.60       18.37      2.62 o 
  -9   6   4      157.99      165.16      6.51 o 
  -8   6   4       85.79       77.62      4.14 o 
  -7   6   4      226.16      247.37      7.74 o 
  -6   6   4      361.51      376.23     10.06 o 
  -5   6   4      188.92      189.06      3.10 o 
  -4   6   4        0.00        0.48      0.49 o 
  -3   6   4      403.68      391.01      6.46 o 
  -2   6   4      200.30      192.89      3.86 o 
  -1   6   4      244.49      246.51      4.66 o 
   0   6   4        9.92        9.84      0.90 o 
   1   6   4      618.82      603.93      9.59 o 
   2   6   4       30.95       27.09      1.44 o 
   3   6   4        0.03       -0.14      0.56 o 
   4   6   4      111.07      103.23      2.88 o 
   5   6   4       65.43       61.04      1.93 o 
   6   6   4       39.42       51.69      3.67 o 
  -9   7   4       39.00       34.84      3.25 o 
  -8   7   4       97.57      103.86      4.98 o 
  -7   7   4       93.66       95.85      4.52 o 
  -6   7   4      225.63      234.47      7.39 o 
  -5   7   4      155.84      154.66      2.83 o 
  -4   7   4       76.77       73.46      2.14 o 
  -3   7   4       72.83       70.93      2.13 o 
  -2   7   4       95.10       88.54      2.49 o 
  -1   7   4      418.61      386.50      8.17 o 
   0   7   4        0.01       -0.05      0.52 o 
   1   7   4      131.09      119.12      3.10 o 
   2   7   4      125.00      124.27      3.23 o 
   3   7   4       24.04       23.13      2.18 o 
   4   7   4       10.93       10.86      1.13 o 
   5   7   4       67.66       68.24      2.13 o 
   6   7   4      222.23      250.36      8.71 o 
  -8   8   4       33.17       30.06      3.02 o 
  -7   8   4       16.01       18.18      2.36 o 
  -6   8   4       55.16       52.17      3.32 o 
  -4   8   4      512.48      494.54      8.19 o 
  -3   8   4       53.36       44.13      3.87 o 
  -2   8   4      639.43      566.29      9.28 o 
  -1   8   4        8.44       11.00      1.05 o 
   0   8   4       86.38       73.93      2.43 o 
   1   8   4       56.95       57.18      2.20 o 
   2   8   4      149.40      147.26      3.73 o 
   3   8   4      179.96      172.96      4.21 o 
   4   8   4       23.44       22.47      1.60 o 
   5   8   4       31.07       29.87      1.86 o 
  -5   9   4       36.67       34.89      1.67 o 
  -4   9   4        7.98        7.79      0.96 o 
  -3   9   4       15.46       10.74      1.09 o 
  -2   9   4        0.07        0.70      0.65 o 
  -1   9   4       97.30       81.98      2.67 o 
   0   9   4        3.44        4.02      1.43 o 
   1   9   4       22.79       27.32      2.23 o 
   2   9   4       64.09       65.29      2.53 o 
   3   9   4       38.52       38.31      2.02 o 
   4   9   4       67.13       67.46      2.68 o 
  -4  10   4        0.45        0.89      0.70 o 
  -3  10   4        0.22        0.36      1.18 o 
  -2  10   4       20.99       17.55      1.40 o 
  -1  10   4       21.37       14.79      1.36 o 
   0  10   4       19.37       16.77      1.54 o 
   1  10   4      199.07      197.72      4.84 o 
   2  10   4      167.60      187.72      4.75 o 
   3  10   4        1.62        0.95      0.86 o 
  -4  11   4        4.86        7.95      1.16 o 
  -3  11   4       14.92       15.56      1.43 o 
  -2  11   4       25.99       24.05      1.70 o 
  -1  11   4        9.62       13.21      1.40 o 
   0  11   4        2.28        2.01      1.06 o 
   1  11   4       27.27       37.47      2.15 o 
  -3 -12   5       52.96       69.68      3.93 o 
  -2 -12   5        0.86        1.09      1.21 o 
  -1 -12   5       82.93       94.03      4.41 o 
   0 -12   5        3.21        4.50      1.47 o 
   1 -12   5       32.57       37.30      2.88 o 
   2 -12   5       52.21       62.63      3.74 o 
   3 -12   5      136.94      169.32      6.67 o 
  -5 -11   5       39.17       41.30      3.14 o 
  -4 -11   5       15.42       18.84      2.29 o 
  -3 -11   5       25.53       19.84      2.07 o 
  -2 -11   5       39.22       44.26      2.79 o 
  -1 -11   5        8.99       11.54      1.68 o 
   0 -11   5        1.07        0.41      1.02 o 
   1 -11   5        8.88       10.88      1.82 o 
   2 -11   5        1.87        1.74      1.18 o 
   3 -11   5      119.26      125.30      5.38 o 
   4 -11   5       22.16       25.98      2.73 o 
  -6 -10   5       30.01       33.21      2.73 o 
  -5 -10   5       13.99       15.71      1.39 o 
  -4 -10   5       56.01       60.91      3.32 o 
  -3 -10   5       84.32       78.40      3.65 o 
  -2 -10   5       44.46       51.35      2.95 o 
  -1 -10   5      640.63      629.06     15.17 o 
   0 -10   5      599.98      607.72     14.88 o 
   1 -10   5        0.18       -0.81      0.87 o 
   2 -10   5       18.62       22.20      2.28 o 
   3 -10   5      100.59      109.58      4.89 o 
   4 -10   5       13.16       13.19      2.10 o 
  -7  -9   5        1.25        1.56      1.23 o 
  -6  -9   5        0.38        1.08      0.79 o 
  -5  -9   5      184.67      176.81      4.24 o 
  -4  -9   5      242.24      229.56      7.10 o 
  -3  -9   5       74.08       73.28      3.46 o 
  -2  -9   5      217.78      215.61      6.59 o 
  -1  -9   5       57.78       58.27      3.00 o 
   0  -9   5      186.18      185.80      6.05 o 
   1  -9   5        8.51        8.54      1.45 o 
   2  -9   5       36.10       37.85      2.64 o 
   3  -9   5      382.46      362.41     10.16 o 
   4  -9   5       39.32       34.93      2.82 o 
  -8  -8   5        0.46        0.21      1.21 o 
  -7  -8   5      218.50      219.99      7.42 o 
  -6  -8   5       13.87       13.04      1.19 o 
  -5  -8   5       57.13       59.96      3.19 o 
  -4  -8   5       16.55       17.70      1.76 o 
  -3  -8   5       47.24       51.10      2.75 o 
  -2  -8   5      156.29      159.42      5.24 o 
  -1  -8   5      857.26      850.22     19.15 o 
   0  -8   5      420.46      401.62     10.31 o 
   1  -8   5      204.58      206.91      6.42 o 
   2  -8   5      135.73      133.52      4.96 o 
   3  -8   5      119.04       99.02      4.24 o 
   4  -8   5        3.06        3.17      1.30 o 
  -8  -7   5       74.20       64.71      3.84 o 
  -7  -7   5       93.34       96.94      4.47 o 
  -6  -7   5       61.10       67.39      3.47 o 
  -5  -7   5      110.74      110.43      4.39 o 
  -4  -7   5       16.97       13.12      1.50 o 
  -3  -7   5       16.57       12.31      1.45 o 
  -2  -7   5      106.49       94.05      3.64 o 
  -1  -7   5      134.31      142.25      4.70 o 
   0  -7   5       12.84       13.03      1.42 o 
   1  -7   5       44.20       38.67      2.38 o 
   2  -7   5      295.88      269.97      7.71 o 
   3  -7   5       70.60       58.60      3.08 o 
   4  -7   5      147.50      153.20      5.63 o 
  -9  -6   5        2.94        3.90      1.06 o 
  -8  -6   5       33.29       35.55      1.95 o 
  -7  -6   5        4.13        3.63      0.86 o 
  -6  -6   5      143.33      138.96      4.59 o 
  -5  -6   5        4.36        2.28      0.96 o 
  -4  -6   5      253.32      246.55      7.91 o 
  -3  -6   5       19.90       17.61      0.94 o 
  -2  -6   5       48.05       48.01      3.66 o 
  -1  -6   5       10.54       11.07      1.25 o 
   0  -6   5        9.41        8.29      1.16 o 
   1  -6   5       96.16      110.26      4.03 o 
   2  -6   5       20.68       18.83      0.96 o 
   3  -6   5        1.92        2.71      0.62 o 
   4  -6   5       12.41        9.34      0.96 o 
   5  -6   5      249.81      268.14      7.22 o 
   6  -6   5       14.56       14.58      1.73 o 
   7  -6   5      116.14      128.88      5.07 o 
  -9  -5   5       17.78       16.88      1.52 o 
  -8  -5   5       20.03       18.11      1.43 o 
  -7  -5   5        9.56       10.18      1.08 o 
  -6  -5   5       63.99       58.48      2.03 o 
  -5  -5   5       68.78       84.36      2.32 o 
  -4  -5   5        1.97        7.14      1.78 o 
  -3  -5   5       61.04       74.57      1.81 o 
  -2  -5   5      141.87      130.92      3.55 o 
  -1  -5   5       48.31       48.09      2.29 o 
   0  -5   5      689.97      725.83     16.10 o 
   1  -5   5       21.02       21.89      0.82 o 
   2  -5   5       18.47       27.37      1.09 o 
   3  -5   5      147.30      149.35      3.19 o 
   4  -5   5       38.94       32.77      1.51 o 
   5  -5   5       15.49        9.64      1.23 o 
   6  -5   5        3.85        4.16      1.24 o 
   7  -5   5      274.19      309.04      8.86 o 
   8  -5   5       11.13       13.82      2.10 o 
  -9  -4   5       37.11       35.81      2.00 o 
  -8  -4   5       88.77       75.19      2.63 o 
  -7  -4   5      376.04      378.28      6.95 o 
  -6  -4   5      130.57      134.11      3.19 o 
  -5  -4   5       58.81       55.71      1.83 o 
  -4  -4   5       27.29       35.04      1.27 o 
  -3  -4   5       84.43       83.25      2.50 o 
  -2  -4   5      163.11      169.60      2.88 o 
  -1  -4   5      703.26      773.61     16.79 o 
   0  -4   5      213.07      207.61      5.70 o 
   1  -4   5      118.77      139.31      2.60 o 
   2  -4   5       32.23       33.93      1.20 o 
   3  -4   5       32.79       38.12      1.67 o 
   4  -4   5       70.58       60.99      3.06 o 
   5  -4   5       42.38       38.77      2.33 o 
   6  -4   5        3.53        4.26      1.26 o 
   7  -4   5        9.82       10.14      1.64 o 
   8  -4   5        9.25       12.54      1.98 o 
 -10  -3   5        4.10        3.01      1.47 o 
  -9  -3   5      160.20      151.72      5.59 o 
  -8  -3   5        0.06        1.11      1.08 o 
  -7  -3   5        0.23       -0.48      0.55 o 
  -6  -3   5       82.32       81.46      2.35 o 
  -5  -3   5       15.56       17.00      1.02 o 
  -4  -3   5      723.22      817.65     12.16 o 
  -3  -3   5      421.44      431.95      6.70 o 
  -2  -3   5       56.70       55.15      1.23 o 
  -1  -3   5      142.79      152.88      4.37 o 
   0  -3   5      963.72     1026.76     29.83 o 
   1  -3   5     1847.04     1984.82     43.49 o 
   2  -3   5       66.71       79.03      1.93 o 
   3  -3   5      480.24      491.20     29.01 o 
   4  -3   5      529.07      523.27     11.76 o 
   5  -3   5       71.94       68.65      3.10 o 
   6  -3   5      216.19      199.65      6.18 o 
   7  -3   5        5.48        8.11      1.59 o 
   8  -3   5        1.87        2.73      1.45 o 
 -10  -2   5        4.14        4.79      1.58 o 
  -9  -2   5        4.58        4.25      1.38 o 
  -8  -2   5      160.12      150.56      5.24 o 
  -7  -2   5       42.80       42.32      2.50 o 
  -6  -2   5        2.00        2.62      0.84 o 
  -5  -2   5      266.39      289.55      5.18 o 
  -4  -2   5      960.67     1037.64     15.12 o 
  -3  -2   5     1726.24     1734.30     24.30 o 
  -2  -2   5      568.60      590.67      8.68 o 
  -1  -2   5        8.76       10.65      1.01 o 
   0  -2   5       67.29       67.39      2.50 o 
   1  -2   5       64.09       71.60      1.68 o 
   2  -2   5        0.79        0.90      0.44 o 
   3  -2   5      159.64      172.02      2.78 o 
   4  -2   5     1780.66     1750.43     24.51 o 
   5  -2   5      182.16      187.13      3.81 o 
   6  -2   5      165.79      181.32      5.98 o 
   7  -2   5        6.03        7.65      1.54 o 
   8  -2   5        0.07        0.52      1.20 o 
 -10  -1   5       25.43       25.10      2.61 o 
  -9  -1   5       40.22       39.39      2.79 o 
  -8  -1   5       23.02       20.50      2.00 o 
  -7  -1   5        9.04        5.21      1.24 o 
  -6  -1   5       31.40       29.05      1.91 o 
  -5  -1   5      309.62      336.50      7.97 o 
  -4  -1   5     2198.46     2379.63     33.24 o 
  -3  -1   5      169.88      161.52      3.00 o 
  -2  -1   5       94.75      116.36      2.23 o 
  -1  -1   5       53.73       42.61      1.78 o 
   0  -1   5      867.78      901.88     18.82 o 
   1  -1   5       78.04       70.54      2.50 o 
   2  -1   5        1.67        4.12      0.43 o 
   3  -1   5        5.77        7.48      0.59 o 
   4  -1   5       65.96       50.51      1.71 o 
   5  -1   5        8.94        8.03      0.84 o 
   6  -1   5        3.41        2.75      1.24 o 
   7  -1   5       73.36       93.33      4.48 o 
   8  -1   5       29.05       27.48      2.67 o 
 -10   0   5       86.44       86.38      4.49 o 
  -9   0   5       38.63       36.48      2.81 o 
  -8   0   5      265.31      264.20      7.69 o 
  -7   0   5      402.53      410.66     10.20 o 
  -6   0   5      182.80      185.80      3.38 o 
  -5   0   5        0.46       -0.18      0.31 o 
  -4   0   5      193.26      164.54      3.02 o 
  -3   0   5     1458.37     1479.77     20.90 o 
  -2   0   5      357.95      405.47      6.31 o 
  -1   0   5     1348.42     1395.59     19.69 o 
   0   0   5      548.25      552.88      8.32 o 
   1   0   5      944.31     1064.19     15.30 o 
   2   0   5       91.08       87.40      1.70 o 
   3   0   5       89.01       82.48      2.13 o 
   4   0   5        9.64        8.48      0.83 o 
   5   0   5       13.78       13.32      1.00 o 
   6   0   5        5.85        4.37      1.34 o 
   7   0   5       12.40       11.41      1.95 o 
   8   0   5       41.95       62.44      4.05 o 
 -10   1   5        0.75        0.91      1.33 o 
  -9   1   5        8.56        8.34      1.68 o 
  -8   1   5        0.93        2.34      1.19 o 
  -7   1   5       23.32       27.10      2.19 o 
  -6   1   5        4.53        2.28      0.93 o 
  -5   1   5       16.66       17.07      1.20 o 
  -4   1   5       15.12       21.25      0.98 o 
  -3   1   5      778.81      941.47     11.07 o 
  -2   1   5       29.31       33.90      1.08 o 
  -1   1   5     1075.74     1138.84     16.21 o 
   0   1   5      144.54      130.30      2.50 o 
   1   1   5        6.65        3.22      0.80 o 
   2   1   5      216.34      209.88      5.49 o 
   3   1   5       79.92       60.82      1.86 o 
   4   1   5        4.88        7.76      1.28 o 
   5   1   5      223.21      212.37      4.34 o 
   6   1   5        2.78        1.16      1.21 o 
   7   1   5        6.27        5.78      1.65 o 
   8   1   5        0.20        2.80      1.62 o 
 -10   2   5      118.90      127.29      5.55 o 
  -9   2   5       30.71       38.42      2.93 o 
  -8   2   5        7.87        5.86      1.46 o 
  -7   2   5        9.75        9.24      1.54 o 
  -6   2   5        0.24        0.29      0.83 o 
  -5   2   5        0.38        0.60      0.39 o 
  -4   2   5        0.20        0.15      0.35 o 
  -3   2   5       55.81       55.01      1.54 o 
  -2   2   5        8.57        7.21      0.46 o 
  -1   2   5      798.93      903.88     10.53 o 
   0   2   5      540.83      577.35      7.00 o 
   1   2   5       54.81       62.56      1.45 o 
   2   2   5      165.49      163.66      3.29 o 
   3   2   5        4.64        3.85      0.60 o 
   4   2   5        5.52        6.75      0.87 o 
   5   2   5       35.46       22.28      2.15 o 
   6   2   5       51.98       51.84      3.30 o 
   7   2   5       16.62       15.58      2.33 o 
 -10   3   5       73.30       88.59      4.70 o 
  -9   3   5       69.91       74.92      4.08 o 
  -8   3   5      236.23      249.20      7.76 o 
  -7   3   5       14.95       12.51      1.75 o 
  -6   3   5        6.14        6.63      1.31 o 
  -5   3   5      145.22      144.19      2.98 o 
  -4   3   5        4.73        4.84      0.46 o 
  -3   3   5       37.84       34.54      1.20 o 
  -2   3   5      332.28      358.68      4.63 o 
  -1   3   5       19.12       13.89      0.54 o 
   0   3   5       70.07       72.34      1.49 o 
   1   3   5      381.04      406.28      6.60 o 
   2   3   5      113.00      110.54      2.62 o 
   3   3   5      200.64      211.28      4.13 o 
   4   3   5        3.69        3.54      0.61 o 
   5   3   5       52.90       43.16      2.18 o 
   6   3   5       25.07       16.36      2.21 o 
   7   3   5       14.67       10.77      2.09 o 
 -10   4   5       35.07       39.69      3.28 o 
  -9   4   5       13.23       13.95      2.11 o 
  -8   4   5      177.92      184.92      6.46 o 
  -7   4   5        9.55       11.77      1.74 o 
  -6   4   5      169.59      168.04      5.52 o 
  -5   4   5       72.21       75.15      1.61 o 
  -4   4   5       17.19       18.23      1.03 o 
  -3   4   5        5.77        3.55      0.65 o 
  -2   4   5       36.58       35.84      0.94 o 
  -1   4   5      149.95      152.15      3.20 o 
   0   4   5      271.91      264.34      4.77 o 
   1   4   5      418.03      432.65      7.11 o 
   2   4   5      445.42      431.88      7.90 o 
   3   4   5       70.57       65.81      2.11 o 
   4   4   5       12.59       12.18      0.90 o 
   5   4   5      122.57      114.33      2.56 o 
   6   4   5        7.94        9.33      1.94 o 
   7   4   5       73.26       88.12      4.88 o 
  -9   5   5        0.79        4.17      1.59 o 
  -8   5   5       47.51       48.48      3.21 o 
  -7   5   5      374.96      370.41     10.10 o 
  -6   5   5      641.10      677.70     15.77 o 
  -5   5   5      409.90      428.34      5.72 o 
  -4   5   5      199.75      204.44      3.85 o 
  -3   5   5      411.53      398.23      6.52 o 
  -2   5   5        0.23        0.91      1.12 o 
  -1   5   5       10.09        5.82      0.72 o 
   0   5   5      133.77      121.35      2.91 o 
   1   5   5      151.09      148.97      4.65 o 
   2   5   5      231.01      214.49      4.39 o 
   3   5   5      273.01      268.86      5.55 o 
   4   5   5       24.96       26.96      1.52 o 
   5   5   5        1.16        1.55      0.66 o 
   6   5   5        0.00       -0.95      1.34 o 
  -9   6   5        9.89       10.13      2.02 o 
  -8   6   5        1.07        2.52      1.43 o 
  -7   6   5      156.04      165.83      6.07 o 
  -6   6   5      296.97      296.35      8.58 o 
  -5   6   5      813.34      807.27     10.84 o 
  -4   6   5      771.62      752.11     11.30 o 
  -3   6   5      477.61      449.82      7.39 o 
  -2   6   5       17.06       14.44      1.04 o 
  -1   6   5        5.78        6.37      0.80 o 
   0   6   5      416.29      410.38      7.08 o 
   1   6   5      423.17      395.04      6.96 o 
   2   6   5       77.83       71.66      2.35 o 
   3   6   5       43.74       43.19      1.88 o 
   4   6   5      167.52      166.57      3.97 o 
   5   6   5        3.09        4.76      1.01 o 
   6   6   5       56.19       74.13      4.46 o 
  -8   7   5       81.27       87.33      4.59 o 
  -7   7   5       15.81       15.19      2.12 o 
  -6   7   5       11.75       11.40      1.88 o 
  -5   7   5        1.41        0.42      0.37 o 
  -4   7   5       25.18       22.64      1.49 o 
  -3   7   5       12.10       16.15      1.15 o 
  -2   7   5      371.87      374.92      6.65 o 
  -1   7   5       64.55       59.16      2.11 o 
   0   7   5      144.81      127.84      3.29 o 
   1   7   5       66.26       66.49      3.72 o 
   2   7   5       32.18       31.66      1.69 o 
   3   7   5       15.47       15.80      1.33 o 
   4   7   5        0.16       -0.36      0.68 o 
   5   7   5       18.51       21.28      1.37 o 
  -8   8   5       99.62       98.83      5.06 o 
  -7   8   5       86.66       87.81      4.56 o 
  -5   8   5        7.64        5.85      0.86 o 
  -4   8   5       38.20       39.28      1.72 o 
  -3   8   5        7.92        8.75      0.98 o 
  -2   8   5      142.86      122.08      3.24 o 
  -1   8   5       66.46       53.89      2.10 o 
   0   8   5      144.68      125.91      3.39 o 
   1   8   5        3.02        2.95      0.96 o 
   2   8   5      126.92      123.79      3.48 o 
   3   8   5       65.37       66.28      2.59 o 
   4   8   5       19.88       20.31      1.60 o 
  -5   9   5       35.07       35.03      1.73 o 
  -4   9   5       79.16       68.44      2.37 o 
  -3   9   5        3.84        4.07      0.86 o 
  -2   9   5       40.41       34.10      1.80 o 
  -1   9   5        1.78        1.65      0.73 o 
   0   9   5       67.74       65.71      2.50 o 
   1   9   5        0.01        0.87      0.72 o 
   2   9   5        0.46        0.04      0.75 o 
   3   9   5        5.24        6.18      1.17 o 
  -4  10   5        8.06        8.03      1.12 o 
  -3  10   5        6.03        2.72      0.91 o 
  -2  10   5        0.68        2.94      0.94 o 
  -1  10   5        5.44        4.40      1.12 o 
   0  10   5       21.46       20.50      1.87 o 
   1  10   5      127.06      122.70      3.74 o 
   2  10   5       49.41       52.26      2.48 o 
  -4  11   5      130.69      147.89      4.32 o 
  -3  11   5        4.01        5.41      1.07 o 
  -2  11   5        0.93        0.40      0.81 o 
  -1  11   5        1.61        0.66      0.80 o 
   0  11   5       27.20       28.51      1.94 o 
  -2 -12   6        1.72        2.45      1.27 o 
  -1 -12   6        9.70       20.98      2.29 o 
   0 -12   6       13.30       10.85      1.88 o 
   1 -12   6       83.76       91.53      4.63 o 
   2 -12   6       98.11      104.61      5.03 o 
  -5 -11   6        7.14        8.24      1.24 o 
  -4 -11   6        0.84        0.26      1.08 o 
  -3 -11   6       65.16       69.89      3.75 o 
  -2 -11   6       22.52       18.62      2.09 o 
  -1 -11   6      457.10      481.51     12.74 o 
   0 -11   6       23.35       23.56      2.34 o 
   1 -11   6        0.01       -0.47      0.99 o 
   2 -11   6        2.72        1.15      1.22 o 
   3 -11   6       20.85       20.82      2.49 o 
   4 -11   6        8.85       11.01      2.17 o 
  -6 -10   6        0.23        0.80      0.85 o 
  -5 -10   6       38.16       37.74      2.80 o 
  -4 -10   6        0.33       -0.88      0.88 o 
  -3 -10   6        0.37        0.90      0.98 o 
  -2 -10   6       28.10       32.47      2.55 o 
  -1 -10   6      303.63      315.16      9.08 o 
   0 -10   6        0.18        0.12      0.98 o 
   1 -10   6      144.36      130.73      5.23 o 
   2 -10   6        5.06        4.61      1.42 o 
   3 -10   6       54.94       46.38      3.22 o 
   4 -10   6        9.37       10.25      2.02 o 
  -7  -9   6        1.04        3.39      1.37 o 
  -6  -9   6        0.19       -0.61      1.00 o 
  -5  -9   6      108.84      107.64      4.63 o 
  -4  -9   6       24.50       31.07      2.47 o 
  -3  -9   6      365.52      351.94      9.65 o 
  -2  -9   6      314.51      294.17      8.41 o 
  -1  -9   6       12.25       10.10      1.53 o 
   0  -9   6       52.26       58.27      3.24 o 
   1  -9   6      111.85      111.55      4.63 o 
   2  -9   6      250.20      253.62      7.96 o 
   3  -9   6      247.90      226.98      7.46 o 
   4  -9   6       18.81       23.96      2.51 o 
  -8  -8   6      125.98      123.28      5.53 o 
  -7  -8   6        0.58        1.39      1.14 o 
  -6  -8   6        2.30        2.01      1.13 o 
  -5  -8   6      105.73       83.80      3.91 o 
  -4  -8   6      515.20      470.69     11.99 o 
  -3  -8   6      172.37      150.72      5.26 o 
  -2  -8   6       70.04       70.71      3.31 o 
  -1  -8   6      157.88      131.09      4.83 o 
   0  -8   6      109.97      111.58      4.39 o 
   1  -8   6       58.67       69.90      3.49 o 
   2  -8   6        1.19        1.69      1.07 o 
   3  -8   6        8.30        1.86      1.12 o 
   4  -8   6      218.79      229.31      7.67 o 
  -8  -7   6       18.80       24.72      2.59 o 
  -7  -7   6       37.09       29.03      2.60 o 
  -6  -7   6       18.22       15.02      1.84 o 
  -5  -7   6        6.79        7.99      1.40 o 
  -4  -7   6       88.65       84.81      3.72 o 
  -3  -7   6      137.99      128.15      4.66 o 
  -2  -7   6      703.00      690.30     15.95 o 
  -1  -7   6       88.20       92.77      3.75 o 
   0  -7   6       26.82       22.86      1.88 o 
   1  -7   6      120.56      134.31      4.90 o 
   2  -7   6        6.96        9.53      1.49 o 
   3  -7   6      170.69      147.70      5.37 o 
   4  -7   6      149.53      134.76      5.36 o 
  -9  -6   6      113.80      134.17      5.88 o 
  -8  -6   6        0.28        0.33      0.99 o 
  -7  -6   6        0.37       -0.72      0.81 o 
  -6  -6   6       39.41       41.11      2.75 o 
  -5  -6   6       11.18       13.25      1.61 o 
  -4  -6   6       24.91       23.02      1.92 o 
  -3  -6   6      204.83      217.47      6.39 o 
  -2  -6   6       54.37       42.50      2.42 o 
  -1  -6   6       32.04       31.40      2.04 o 
   0  -6   6       60.63       67.57      3.03 o 
   1  -6   6        2.06        1.78      0.94 o 
   2  -6   6       55.02       61.98      3.11 o 
   3  -6   6       46.20       48.25      2.80 o 
   4  -6   6        1.91        0.52      1.04 o 
  -9  -5   6       27.51       25.29      1.77 o 
  -8  -5   6        5.37        5.79      1.06 o 
  -7  -5   6        5.66        6.09      0.92 o 
  -6  -5   6        3.68        5.07      0.78 o 
  -5  -5   6        3.88        6.51      0.75 o 
  -4  -5   6        0.10        1.65      0.48 o 
  -3  -5   6      342.86      366.91      8.33 o 
  -2  -5   6      165.79      168.30      5.16 o 
  -1  -5   6      239.03      238.74      6.56 o 
   0  -5   6        0.52        2.23      0.81 o 
   1  -5   6        4.34        3.05      0.99 o 
   2  -5   6       80.06       78.74      1.98 o 
   3  -5   6       13.57       16.15      1.05 o 
   4  -5   6       53.90       47.17      2.38 o 
   5  -5   6      304.97      304.88      7.98 o 
   6  -5   6        0.22        0.11      0.94 o 
  -9  -4   6       60.87       60.07      2.51 o 
  -8  -4   6      151.71      153.30      4.24 o 
  -7  -4   6        5.53        7.86      1.55 o 
  -6  -4   6        0.16        0.09      1.08 o 
  -5  -4   6      153.57      136.43      3.03 o 
  -4  -4   6       45.86       47.58      1.48 o 
  -3  -4   6       35.76       53.37      1.36 o 
  -2  -4   6        0.06        0.34      0.60 o 
  -1  -4   6       82.62       77.40      3.00 o 
   0  -4   6       30.14       30.30      1.87 o 
   1  -4   6       43.50       36.78      1.14 o 
   2  -4   6       73.80       76.66      1.94 o 
   3  -4   6      452.44      457.16      7.52 o 
   4  -4   6     1231.85     1243.43     18.50 o 
   5  -4   6      106.60      104.38      3.90 o 
   6  -4   6       11.97       13.94      1.71 o 
   7  -4   6       42.05       36.79      2.77 o 
 -10  -3   6      105.26      106.73      6.04 o 
  -9  -3   6      154.47      146.97      4.05 o 
  -8  -3   6        9.55        8.36      1.10 o 
  -7  -3   6      502.56      484.57      8.43 o 
  -6  -3   6      101.84       96.81      3.84 o 
  -5  -3   6      582.11      621.71      9.78 o 
  -4  -3   6      529.81      549.82      8.56 o 
  -3  -3   6      243.12      260.18      4.36 o 
  -2  -3   6       47.45       33.94      1.88 o 
  -1  -3   6     1203.63     1210.12     25.33 o 
   0  -3   6       22.46       30.98      0.92 o 
   1  -3   6       73.16       86.30      1.94 o 
   2  -3   6      408.50      418.68      6.78 o 
   3  -3   6        0.65        1.71      0.61 o 
   4  -3   6      744.04      719.39     16.77 o 
   5  -3   6       62.26       68.26      3.19 o 
   6  -3   6      183.12      173.52      5.76 o 
   7  -3   6       19.00       21.41      2.20 o 
 -10  -2   6       99.79       92.91      4.60 o 
  -9  -2   6       21.36       22.87      2.31 o 
  -8  -2   6      468.06      454.23     11.35 o 
  -7  -2   6       12.93       13.26      1.15 o 
  -6  -2   6       78.18       76.65      2.28 o 
  -5  -2   6        0.06       -0.24      0.44 o 
  -4  -2   6      121.60      120.67      2.60 o 
  -3  -2   6       28.69       32.94      1.11 o 
  -2  -2   6      509.24      569.61     12.72 o 
  -1  -2   6       35.30       32.17      1.72 o 
   0  -2   6      290.55      288.32      7.16 o 
   1  -2   6        3.04        3.32      0.51 o 
   2  -2   6       63.93       66.04      1.82 o 
   3  -2   6      143.40      146.83      3.24 o 
   4  -2   6       16.13       14.94      1.04 o 
   5  -2   6       80.65       81.85      2.39 o 
   6  -2   6        0.19        4.38      1.40 o 
   7  -2   6        3.42        2.12      1.26 o 
 -10  -1   6        4.18        4.95      1.60 o 
  -9  -1   6       18.00       20.47      2.21 o 
  -8  -1   6        3.86        2.33      1.22 o 
  -7  -1   6       35.50       36.58      2.29 o 
  -6  -1   6      144.92      136.00      4.38 o 
  -5  -1   6      373.77      401.76      6.77 o 
  -4  -1   6      166.17      173.58      3.38 o 
  -3  -1   6       66.65       60.40      1.58 o 
  -2  -1   6      121.38      157.34      4.41 o 
  -1  -1   6      104.51       95.27      3.06 o 
   0  -1   6     1240.28     1330.36     27.35 o 
   1  -1   6       98.17       99.91      2.32 o 
   2  -1   6       35.14       39.08      1.39 o 
   3  -1   6      615.67      621.06      7.93 o 
   4  -1   6       14.59        9.02      2.11 o 
   5  -1   6      167.78      166.80      3.69 o 
   6  -1   6       40.47       49.07      3.09 o 
   7  -1   6        1.85        2.89      1.50 o 
 -10   0   6       16.91       16.85      2.23 o 
  -9   0   6      117.19      119.81      4.97 o 
  -8   0   6      101.03      105.50      4.34 o 
  -7   0   6       39.77       42.51      2.50 o 
  -6   0   6        1.08        0.76      0.71 o 
  -5   0   6        6.11        6.63      0.61 o 
  -4   0   6      241.44      231.32      4.84 o 
  -3   0   6       12.12       18.37      0.73 o 
  -2   0   6       37.53       50.67      2.78 o 
  -1   0   6      151.84      174.30      3.27 o 
   0   0   6      319.52      384.76      6.20 o 
   1   0   6      475.76      502.56      7.87 o 
   2   0   6      466.58      458.46      7.38 o 
   3   0   6      108.11       94.25      2.47 o 
   4   0   6        3.50        2.74      0.68 o 
   5   0   6        0.77       -0.31      0.59 o 
   6   0   6        0.26        1.09      1.12 o 
   7   0   6        9.52       11.47      2.03 o 
 -10   1   6      106.50      112.44      5.15 o 
  -9   1   6       31.04       33.91      2.72 o 
  -8   1   6        7.33        8.12      1.60 o 
  -7   1   6       99.21      108.89      4.29 o 
  -6   1   6      302.39      323.36      5.47 o 
  -5   1   6       21.93       22.38      1.04 o 
  -4   1   6       47.30       56.86      1.69 o 
  -3   1   6        6.66        3.41      0.46 o 
  -2   1   6      375.27      396.84      6.33 o 
  -1   1   6      921.89     1029.56     14.89 o 
   0   1   6       20.57       21.67      0.96 o 
   1   1   6      314.63      342.77      5.66 o 
   2   1   6        8.00        7.18      0.73 o 
   3   1   6        5.07        7.21      0.83 o 
   4   1   6        8.24        8.19      1.04 o 
   5   1   6       16.08       11.66      1.09 o 
   6   1   6        3.32        3.51      1.42 o 
   7   1   6        5.13        7.39      1.87 o 
 -10   2   6        0.98        0.13      1.30 o 
  -9   2   6      220.06      216.43      7.32 o 
  -8   2   6       57.99       57.43      3.29 o 
  -7   2   6      364.04      368.01      9.64 o 
  -6   2   6      298.39      302.04      8.03 o 
  -5   2   6        4.54        6.09      0.65 o 
  -4   2   6       86.49       57.94      2.23 o 
  -3   2   6        3.81        1.70      0.43 o 
  -2   2   6      205.24      222.84      3.92 o 
  -1   2   6        9.17        9.03      0.61 o 
   0   2   6        0.17        0.01      0.26 o 
   1   2   6      631.90      666.39      8.17 o 
   2   2   6      175.52      162.44      4.91 o 
   3   2   6      173.40      156.55      4.86 o 
   4   2   6      198.24      195.46      4.24 o 
   5   2   6        1.36        2.67      0.82 o 
   6   2   6       38.46       37.61      3.05 o 
   7   2   6        0.14        1.06      1.45 o 
 -10   3   6        4.33        3.94      1.60 o 
  -9   3   6       91.13       97.66      4.70 o 
  -8   3   6        9.68        9.24      1.69 o 
  -7   3   6        5.41        6.15      1.41 o 
  -6   3   6      536.47      521.05     12.41 o 
  -5   3   6      158.80      163.57      3.40 o 
  -4   3   6      358.68      338.72      5.78 o 
  -3   3   6      240.09      267.23      4.01 o 
  -2   3   6        3.67        3.92      0.59 o 
  -1   3   6      101.64      100.06      3.20 o 
   0   3   6      213.57      197.05      2.90 o 
   1   3   6      296.92      299.53      5.36 o 
   2   3   6       11.91       10.51      0.92 o 
   3   3   6       61.84       73.26      2.23 o 
   4   3   6       40.67       32.06      2.32 o 
   5   3   6        0.20        0.10      0.73 o 
   6   3   6       17.02       16.31      2.30 o 
   7   3   6        0.41        1.72      1.67 o 
 -10   4   6        2.31        2.12      1.61 o 
  -9   4   6       54.36       60.20      3.72 o 
  -8   4   6       14.31       13.69      1.96 o 
  -7   4   6       52.30       51.87      3.08 o 
  -6   4   6       60.31       61.66      3.19 o 
  -5   4   6      225.30      235.06      4.53 o 
  -4   4   6     1278.57     1278.85     17.99 o 
  -3   4   6      130.43      142.66      2.39 o 
  -2   4   6       20.60       19.25      0.73 o 
  -1   4   6       59.19       58.24      1.86 o 
   0   4   6      597.44      577.65      9.13 o 
   1   4   6      139.79      135.25      3.47 o 
   2   4   6       57.30       59.17      2.04 o 
   3   4   6        4.38        4.89      0.82 o 
   4   4   6       29.29       20.66      1.15 o 
   5   4   6      155.65      152.12      5.58 o 
   6   4   6        3.35        0.96      1.50 o 
  -9   5   6      118.54      120.69      5.44 o 
  -8   5   6      604.32      613.59     15.38 o 
  -7   5   6       15.62       19.92      2.17 o 
  -6   5   6       79.33       85.16      3.93 o 
  -5   5   6       47.71       46.80      1.61 o 
  -4   5   6      345.01      341.54      5.85 o 
  -3   5   6      158.38      151.53      3.31 o 
  -2   5   6      572.19      551.22      8.79 o 
  -1   5   6      174.91      169.38      3.67 o 
   0   5   6      190.43      185.91      5.08 o 
   1   5   6      242.22      233.95      4.73 o 
   2   5   6        9.12       11.28      1.06 o 
   3   5   6       26.70       23.19      1.42 o 
   4   5   6       30.16       32.65      1.73 o 
   5   5   6       19.96       18.49      1.44 o 
   6   5   6       10.63        8.25      2.05 o 
  -9   6   6        0.00       -0.35      1.45 o 
  -8   6   6       43.49       43.44      3.25 o 
  -7   6   6        0.24       -0.66      1.12 o 
  -6   6   6        0.14        0.07      1.00 o 
  -5   6   6       18.86       17.63      1.52 o 
  -4   6   6      235.92      230.49      4.62 o 
  -3   6   6      709.58      673.35     10.49 o 
  -2   6   6      109.53      106.17      2.82 o 
  -1   6   6       46.68       47.88      1.88 o 
   0   6   6      122.28      109.28      5.02 o 
   1   6   6      376.67      359.49      6.63 o 
   2   6   6       49.23       50.06      2.06 o 
   3   6   6       56.31       52.01      2.15 o 
   4   6   6       23.15       19.12      1.43 o 
   5   6   6       32.70       31.93      1.57 o 
  -8   7   6       31.84       29.19      2.96 o 
  -7   7   6       19.71       21.06      2.39 o 
  -5   7   6      273.91      252.43      4.89 o 
  -4   7   6        8.41        9.13      0.96 o 
  -3   7   6       22.37       23.82      1.68 o 
  -2   7   6       59.77       55.57      2.06 o 
  -1   7   6      297.48      285.14      5.63 o 
   0   7   6      272.78      253.04      6.02 o 
   1   7   6       31.41       28.82      1.68 o 
   2   7   6        7.30        6.19      1.04 o 
   3   7   6      277.74      270.99      5.74 o 
   4   7   6       38.10       44.97      2.17 o 
  -8   8   6      151.50      170.11      6.94 o 
  -5   8   6      120.75      115.98      3.07 o 
  -4   8   6      112.49      107.71      3.01 o 
  -3   8   6       10.93       10.94      1.83 o 
  -2   8   6      106.68       93.32      4.42 o 
  -1   8   6       33.99       30.35      1.80 o 
   0   8   6       41.47       38.60      2.11 o 
   1   8   6       23.98       26.51      1.67 o 
   2   8   6      156.62      151.04      4.06 o 
   3   8   6       34.04       30.48      1.90 o 
  -5   9   6       31.98       28.44      1.66 o 
  -4   9   6       57.36       48.39      2.08 o 
  -3   9   6       34.70       41.29      2.55 o 
  -2   9   6        2.08        2.03      0.77 o 
  -1   9   6       43.00       45.49      2.12 o 
   0   9   6       59.25       65.79      2.60 o 
   1   9   6       48.80       53.96      2.39 o 
   2   9   6       55.73       57.87      2.54 o 
  -5  10   6       25.81       17.78      2.05 o 
  -4  10   6        0.01        0.34      0.76 o 
  -3  10   6        0.09       -0.36      0.68 o 
  -2  10   6        0.01        0.54      0.78 o 
  -1  10   6       10.53       13.03      1.40 o 
   0  10   6       27.48       26.44      2.17 o 
   1  10   6        0.52       -0.86      0.73 o 
  -3 -12   7        0.04        1.09      1.22 o 
  -2 -12   7        1.50        1.70      1.20 o 
  -1 -12   7        5.19        3.97      1.56 o 
   0 -12   7        3.86        4.27      1.60 o 
   1 -12   7       74.23       96.68      4.94 o 
  -5 -11   7        0.65       -0.24      1.11 o 
  -4 -11   7        3.05        4.44      1.44 o 
  -3 -11   7       51.39       60.34      3.55 o 
  -2 -11   7        3.21        1.72      1.15 o 
  -1 -11   7       60.15       56.35      3.46 o 
   0 -11   7        9.56       11.14      1.87 o 
   1 -11   7        7.38        9.39      1.85 o 
   2 -11   7        8.86        7.38      1.77 o 
   3 -11   7        6.39        3.13      1.51 o 
  -6 -10   7        0.92        0.82      1.13 o 
  -5 -10   7        5.42        8.24      1.72 o 
  -4 -10   7       22.96       32.35      2.58 o 
  -3 -10   7        0.08        1.08      1.01 o 
  -2 -10   7      124.45      131.31      5.28 o 
  -1 -10   7       48.57       52.85      3.22 o 
   0 -10   7      156.50      159.37      6.01 o 
   1 -10   7       33.47       30.14      2.67 o 
   2 -10   7        7.57        8.30      1.81 o 
   3 -10   7        4.91        2.03      1.41 o 
   4 -10   7        6.93        5.56      1.83 o 
  -7  -9   7        0.02       -0.49      1.07 o 
  -6  -9   7        0.22        1.60      1.22 o 
  -5  -9   7       44.77       45.44      3.08 o 
  -4  -9   7       17.99       12.65      1.80 o 
  -3  -9   7      108.87       97.72      4.32 o 
  -2  -9   7      847.28      800.77     18.82 o 
  -1  -9   7      109.91       99.81      4.33 o 
   0  -9   7      138.01      132.18      5.20 o 
   1  -9   7        3.30        3.67      1.30 o 
   2  -9   7      406.91      414.16     11.53 o 
   3  -9   7      151.04      129.09      5.40 o 
   4  -9   7       15.23       22.71      2.56 o 
  -8  -8   7        8.04        9.66      1.98 o 
  -7  -8   7        4.76        5.16      1.51 o 
  -6  -8   7      226.59      218.35      7.38 o 
  -5  -8   7        5.04        6.81      1.46 o 
  -4  -8   7        4.23        5.89      1.35 o 
  -3  -8   7        5.20        8.17      1.49 o 
  -2  -8   7       88.46       96.31      4.10 o 
  -1  -8   7       89.70       77.81      3.67 o 
   0  -8   7       39.89       31.71      2.42 o 
   1  -8   7       11.61       15.49      1.85 o 
   2  -8   7        1.44        1.90      1.18 o 
   3  -8   7        2.06        4.90      1.43 o 
   4  -8   7        2.73        2.99      1.46 o 
  -8  -7   7        3.81        7.62      1.81 o 
  -7  -7   7      112.18      103.24      4.78 o 
  -6  -7   7       42.47       45.02      2.99 o 
  -5  -7   7      460.11      428.54     11.41 o 
  -4  -7   7      266.64      248.30      7.48 o 
  -3  -7   7       24.49       19.34      1.90 o 
  -2  -7   7       38.31       39.37      2.47 o 
  -1  -7   7      120.30      101.65      4.13 o 
   0  -7   7        1.26        1.92      1.04 o 
   1  -7   7      223.53      215.65      6.83 o 
   2  -7   7       16.37       11.28      1.68 o 
   3  -7   7       80.85       86.03      4.06 o 
   4  -7   7        5.20        5.92      1.58 o 
  -9  -6   7       66.69       65.48      4.08 o 
  -8  -6   7      239.76      227.68      7.88 o 
  -7  -6   7      151.27      152.28      5.90 o 
  -6  -6   7       13.06       12.54      1.74 o 
  -5  -6   7      194.36      201.55      6.57 o 
  -4  -6   7      185.61      172.35      5.74 o 
  -3  -6   7        1.64        0.67      0.78 o 
  -2  -6   7      457.86      440.84     11.03 o 
  -1  -6   7      169.88      178.35      5.66 o 
   0  -6   7       34.89       38.06      2.37 o 
   1  -6   7       53.95       56.59      3.01 o 
   2  -6   7       98.70       90.00      3.96 o 
   3  -6   7       42.21       41.18      2.74 o 
   4  -6   7       44.07       46.51      3.16 o 
  -9  -5   7       10.19       11.34      2.05 o 
  -8  -5   7       15.23       17.17      2.19 o 
  -7  -5   7        1.53        5.79      1.43 o 
  -6  -5   7      435.19      409.16     10.98 o 
  -5  -5   7      107.10      101.64      4.16 o 
  -4  -5   7        7.62        7.11      1.26 o 
  -3  -5   7      509.15      468.32     11.48 o 
  -2  -5   7      167.32      175.45      5.46 o 
  -1  -5   7       11.62       20.31      1.74 o 
   0  -5   7      282.99      263.80      7.31 o 
   1  -5   7        0.01        1.91      0.98 o 
   2  -5   7       53.76       58.54      3.04 o 
   3  -5   7      219.48      200.31      6.39 o 
   4  -5   7       42.90       45.98      2.99 o 
  -9  -4   7       44.70       45.72      2.23 o 
  -8  -4   7      302.81      297.34      6.11 o 
  -7  -4   7       43.37       49.49      2.01 o 
  -6  -4   7       20.92       19.60      1.23 o 
  -5  -4   7        1.01        1.97      0.57 o 
  -4  -4   7      595.79      601.32      9.29 o 
  -3  -4   7       18.36       23.77      1.80 o 
  -2  -4   7        7.46        4.70      0.98 o 
  -1  -4   7      147.93      140.53      4.52 o 
   0  -4   7       14.96       17.77      1.56 o 
   1  -4   7      153.57      161.83      5.19 o 
   2  -4   7      233.80      235.05      8.32 o 
   3  -4   7        2.45        1.98      0.92 o 
   4  -4   7       79.04       83.22      2.49 o 
 -10  -3   7       17.28       21.93      1.79 o 
  -9  -3   7       40.31       40.69      2.72 o 
  -8  -3   7      298.28      305.16      6.21 o 
  -7  -3   7       16.68       18.78      1.31 o 
  -6  -3   7      615.70      639.65     10.31 o 
  -5  -3   7      637.81      598.51      9.48 o 
  -4  -3   7       52.28       57.85      1.65 o 
  -3  -3   7       58.33       55.25      1.91 o 
  -2  -3   7      148.26      136.32      4.35 o 
  -1  -3   7        8.97        8.46      1.13 o 
   0  -3   7       26.00       42.99      2.85 o 
   1  -3   7      133.35      136.74      2.92 o 
   2  -3   7      422.43      427.59      7.03 o 
   3  -3   7       77.56       69.53      2.16 o 
   4  -3   7       33.10       31.65      3.32 o 
   5  -3   7       26.06       23.30      1.99 o 
   6  -3   7       13.32       15.43      1.89 o 
   7  -3   7      191.28      187.34      6.53 o 
 -10  -2   7       19.70       19.34      2.00 o 
  -9  -2   7      188.39      192.74      8.36 o 
  -8  -2   7       71.44       74.66      4.85 o 
  -7  -2   7      143.32      133.88      3.41 o 
  -6  -2   7        0.31        2.01      1.65 o 
  -5  -2   7       22.64       26.68      1.29 o 
  -4  -2   7      172.22      188.68      3.62 o 
  -3  -2   7        9.01        6.36      0.57 o 
  -2  -2   7        2.09        2.54      0.76 o 
  -1  -2   7       28.55       31.07      1.77 o 
   0  -2   7        1.57        1.79      0.74 o 
   1  -2   7       32.14       29.10      1.49 o 
   2  -2   7      484.06      492.37      9.38 o 
   3  -2   7     1130.08     1126.42     16.85 o 
   4  -2   7       31.33       34.16      1.56 o 
   5  -2   7       61.41       60.69      3.20 o 
   6  -2   7        6.50        7.04      1.65 o 
   7  -2   7        0.20        1.26      1.32 o 
 -10  -1   7       30.77       33.66      2.92 o 
  -9  -1   7      353.77      352.53      9.80 o 
  -8  -1   7       89.71       91.67      2.93 o 
  -7  -1   7      170.08      180.28      4.14 o 
  -6  -1   7     1068.15     1118.78     16.85 o 
  -5  -1   7      106.41      105.07      3.33 o 
  -4  -1   7      587.14      596.39      9.26 o 
  -3  -1   7        8.80       11.38      1.17 o 
  -2  -1   7      332.20      334.14      8.09 o 
  -1  -1   7       95.45       98.58      3.26 o 
   0  -1   7        1.56        3.40      0.56 o 
   1  -1   7        0.30       -0.22      0.41 o 
   2  -1   7       41.60       36.36      2.03 o 
   3  -1   7      232.63      228.72      3.68 o 
   4  -1   7        4.19        4.54      0.82 o 
   5  -1   7       36.62       37.63      2.52 o 
   6  -1   7        0.09       -1.31      1.10 o 
   7  -1   7       67.97       69.39      4.09 o 
 -10   0   7       62.90       63.93      3.82 o 
  -9   0   7      119.88      118.59      5.00 o 
  -8   0   7        6.72        5.73      1.39 o 
  -7   0   7        0.79       -0.34      0.87 o 
  -6   0   7        3.25        2.41      0.49 o 
  -5   0   7       66.69       61.95      1.60 o 
  -4   0   7      265.88      277.52      3.98 o 
  -3   0   7      993.21     1007.61     14.84 o 
  -2   0   7       45.76       58.25      1.68 o 
  -1   0   7      257.50      266.46      4.70 o 
   0   0   7      143.84      164.23      3.29 o 
   1   0   7      782.25      824.06     12.43 o 
   2   0   7      613.18      635.70      9.99 o 
   3   0   7      327.81      310.43      5.69 o 
   4   0   7      144.54      150.83      3.55 o 
   5   0   7      111.42      119.39      6.00 o 
   6   0   7        0.09        0.12      1.24 o 
   7   0   7       13.42       11.46      2.06 o 
 -10   1   7      136.71      142.54      5.97 o 
  -9   1   7      260.42      262.41      8.22 o 
  -8   1   7        1.12        3.28      1.25 o 
  -7   1   7        2.06        2.62      1.08 o 
  -6   1   7       85.92       94.76      2.36 o 
  -5   1   7        0.02        0.55      0.42 o 
  -4   1   7      282.10      288.59      4.14 o 
  -3   1   7        8.74        6.67      0.79 o 
  -2   1   7       43.34       52.00      1.56 o 
  -1   1   7      612.47      660.44     10.06 o 
   0   1   7      155.19      171.44      3.38 o 
   1   1   7        0.03       -0.18      0.41 o 
   2   1   7      112.32      121.12      2.78 o 
   3   1   7        0.04        1.71      1.21 o 
   4   1   7      329.09      317.78      6.04 o 
   5   1   7        7.36        8.61      2.38 o 
   6   1   7       92.89       90.92      4.49 o 
 -10   2   7        0.59        2.94      1.62 o 
  -9   2   7        4.58        2.64      1.40 o 
  -8   2   7        5.32        4.97      1.39 o 
  -7   2   7        0.07        0.90      0.97 o 
  -6   2   7       85.52       91.84      2.36 o 
  -5   2   7      155.78      161.62      2.80 o 
  -4   2   7       27.35       29.76      1.24 o 
  -3   2   7       40.28       43.46      1.44 o 
  -2   2   7      336.60      327.76      5.51 o 
  -1   2   7      270.96      273.09      4.72 o 
   0   2   7       19.59       16.13      0.86 o 
   1   2   7       17.31       19.22      0.99 o 
   2   2   7       95.21      111.59      4.05 o 
   3   2   7      170.12      144.64      4.84 o 
   4   2   7        0.00       -0.17      0.66 o 
   5   2   7       44.87       35.93      1.88 o 
   6   2   7       18.52       17.38      2.40 o 
 -10   3   7       79.95       81.94      4.53 o 
  -9   3   7        2.92        6.43      1.74 o 
  -8   3   7        0.18        1.29      1.23 o 
  -7   3   7        1.71        1.20      1.04 o 
  -6   3   7       14.69       15.14      1.04 o 
  -5   3   7       30.80       31.04      2.06 o 
  -4   3   7      345.98      358.88      6.08 o 
  -3   3   7      132.91      133.83      2.83 o 
  -2   3   7      186.87      183.69      4.66 o 
  -1   3   7      209.19      212.68      7.87 o 
   0   3   7       36.34       38.72      1.58 o 
   1   3   7       37.50       36.48      1.58 o 
   2   3   7        8.07        7.95      1.26 o 
   3   3   7      113.04      107.54      4.18 o 
   4   3   7       11.28        9.21      1.11 o 
   5   3   7        5.42        8.82      1.18 o 
   6   3   7        0.13        0.18      1.42 o 
  -9   4   7        6.89        7.16      1.79 o 
  -8   4   7       47.21       46.22      3.21 o 
  -7   4   7      406.62      409.98     10.91 o 
  -6   4   7       25.82       31.07      2.37 o 
  -5   4   7       45.11        0.13      0.35 o 
  -4   4   7        0.58        0.81      0.49 o 
  -3   4   7       92.20       86.55      4.28 o 
  -2   4   7     1340.96     1298.64     18.60 o 
  -1   4   7       44.95       44.35      1.87 o 
   0   4   7      667.71      653.38     10.32 o 
   1   4   7        3.19        3.80      0.76 o 
   2   4   7        1.60        2.03      0.72 o 
   3   4   7      182.14      183.95      4.19 o 
   4   4   7       46.04       41.45      2.04 o 
   5   4   7        0.05        1.00      0.86 o 
  -9   5   7        8.09        9.14      1.98 o 
  -8   5   7      211.51      223.83      7.61 o 
  -7   5   7      101.29      103.49      4.65 o 
  -6   5   7      121.95      124.38      4.96 o 
  -5   5   7      185.66      182.25      3.76 o 
  -4   5   7       39.50       42.32      1.68 o 
  -3   5   7        5.53        3.86      1.40 o 
  -2   5   7       31.61       30.30      1.60 o 
  -1   5   7     1538.60     1470.10     26.61 o 
   0   5   7      321.22      316.15      5.97 o 
   1   5   7      132.57      135.37      3.47 o 
   2   5   7        6.23        7.16      0.98 o 
   3   5   7       18.04       16.69      1.32 o 
   4   5   7        0.10        1.15      0.68 o 
   5   5   7       36.26       38.99      2.17 o 
  -8   6   7      149.75      151.92      6.20 o 
  -7   6   7        2.46       -0.17      1.26 o 
  -5   6   7      107.65      106.66      2.79 o 
  -4   6   7       96.21       98.18      2.71 o 
  -3   6   7       60.95       51.69      1.97 o 
  -2   6   7       15.47       15.29      1.17 o 
  -1   6   7        0.13       -0.92      1.34 o 
   0   6   7      239.39      224.51      4.82 o 
   1   6   7      161.51      165.17      4.03 o 
   2   6   7      170.18      163.70      4.09 o 
   3   6   7        0.57       -0.24      0.74 o 
   4   6   7       35.73       43.68      2.15 o 
  -8   7   7        0.32        0.21      1.49 o 
  -5   7   7        2.38        0.69      0.64 o 
  -4   7   7       77.31       71.20      2.35 o 
  -3   7   7       43.16       39.36      1.80 o 
  -2   7   7       41.38       38.23      1.80 o 
  -1   7   7       79.84       75.95      2.71 o 
   0   7   7        4.65        4.44      0.89 o 
   1   7   7        0.08        1.47      0.81 o 
   2   7   7      257.55      259.52      5.67 o 
   3   7   7       12.96       12.23      1.36 o 
   4   7   7      192.95      217.68      5.93 o 
  -5   8   7      295.27      309.61      6.02 o 
  -4   8   7        7.90        9.87      1.11 o 
  -3   8   7       60.30       63.57      4.58 o 
  -2   8   7       18.90       18.72      1.42 o 
  -1   8   7       23.47       23.85      1.60 o 
   0   8   7        5.68        6.74      1.07 o 
   1   8   7        0.10       -0.39      1.14 o 
   2   8   7       11.16       13.78      1.43 o 
   3   8   7        6.20        6.67      1.23 o 
  -5   9   7       17.24       15.11      1.62 o 
  -4   9   7      124.33      128.23      3.59 o 
  -3   9   7       64.32       68.74      2.60 o 
  -2   9   7        0.32        0.57      0.76 o 
  -1   9   7       61.15       70.49      2.76 o 
   0   9   7        7.54        6.70      1.91 o 
   1   9   7       19.07       21.48      2.99 o 
  -4  10   7       24.02       36.10      2.05 o 
  -3  10   7        2.34        3.37      0.99 o 
  -2  10   7       32.45       25.92      1.79 o 
  -1  10   7        4.37        4.94      1.13 o 
  -1 -12   8        5.44        1.96      1.48 o 
   0 -12   8       45.99       55.96      3.81 o 
  -4 -11   8        1.17        0.60      1.25 o 
  -3 -11   8      109.09      113.11      5.14 o 
  -2 -11   8        9.42       16.06      2.07 o 
  -1 -11   8       59.48       63.37      3.79 o 
   0 -11   8       13.31       17.04      2.26 o 
   1 -11   8        1.44        1.12      1.22 o 
   2 -11   8       51.93       56.38      3.84 o 
  -6 -10   8       13.70       11.66      1.99 o 
  -5 -10   8        2.00       -1.40      0.93 o 
  -4 -10   8       71.67       69.52      3.85 o 
  -3 -10   8      180.42      176.24      6.46 o 
  -2 -10   8       59.21       76.18      4.05 o 
  -1 -10   8       46.84       53.05      3.35 o 
   0 -10   8        0.32       -0.08      1.01 o 
   1 -10   8       27.93       34.73      2.85 o 
   2 -10   8       17.32       23.37      2.65 o 
   3 -10   8        0.10        0.59      1.26 o 
  -7  -9   8        6.45        6.26      1.69 o 
  -6  -9   8        0.42        1.40      1.19 o 
  -5  -9   8        0.26        0.35      0.99 o 
  -4  -9   8      124.50      112.01      4.86 o 
  -3  -9   8        0.00        0.56      0.98 o 
  -2  -9   8        9.50        3.83      1.32 o 
  -1  -9   8      175.13      160.97      5.90 o 
   0  -9   8       49.29       36.63      2.79 o 
   1  -9   8       30.48       29.55      2.57 o 
   2  -9   8       47.62       43.94      3.20 o 
   3  -9   8        1.49        0.50      1.15 o 
   4  -9   8        5.02        5.02      1.77 o 
  -7  -8   8       12.90       12.82      2.03 o 
  -6  -8   8        4.68        3.88      1.37 o 
  -5  -8   8        1.65        2.46      1.22 o 
  -4  -8   8      101.79       85.50      4.09 o 
  -3  -8   8       70.95       61.95      3.37 o 
  -2  -8   8      434.99      400.19     10.79 o 
  -1  -8   8       51.04       51.25      3.06 o 
   0  -8   8      100.76       93.94      4.28 o 
   1  -8   8      317.34      307.08      9.15 o 
   2  -8   8      201.09      183.71      6.66 o 
   3  -8   8      162.23      144.88      5.81 o 
   4  -8   8       14.79       18.72      2.48 o 
   5  -8   8       10.61        8.94      1.99 o 
  -8  -7   8        6.48        3.98      1.54 o 
  -7  -7   8        2.69        0.64      1.11 o 
  -6  -7   8      320.06      304.61      9.30 o 
  -5  -7   8      291.90      281.71      8.56 o 
  -4  -7   8       37.42       29.41      2.36 o 
  -3  -7   8       31.15       29.85      2.30 o 
  -2  -7   8       11.07        7.67      1.44 o 
  -1  -7   8       17.18       15.70      1.82 o 
   0  -7   8        8.62        8.31      1.45 o 
   1  -7   8      374.16      332.36      9.48 o 
   2  -7   8        5.70        3.20      1.32 o 
   3  -7   8        9.41        8.81      1.63 o 
   4  -7   8       15.25       17.99      2.31 o 
  -8  -6   8        0.69        2.21      1.33 o 
  -7  -6   8      109.69      107.76      4.89 o 
  -6  -6   8      115.58      105.92      4.70 o 
  -5  -6   8      218.19      213.62      6.98 o 
  -4  -6   8      207.60      190.44      6.25 o 
  -3  -6   8      341.17      306.57      8.63 o 
  -2  -6   8      359.83      321.81      8.82 o 
  -1  -6   8       18.85       18.04      1.80 o 
   0  -6   8       15.14       12.44      1.62 o 
   1  -6   8        0.06        0.56      0.99 o 
   2  -6   8       90.46       93.36      4.23 o 
   3  -6   8        0.11        0.05      0.96 o 
   4  -6   8       16.56       21.20      2.40 o 
  -9  -5   8       10.88        8.87      1.94 o 
  -8  -5   8       39.87       40.06      3.08 o 
  -7  -5   8       48.27       45.59      3.10 o 
  -6  -5   8        3.00        2.85      1.20 o 
  -5  -5   8       49.03       49.29      2.93 o 
  -4  -5   8      232.82      212.62      6.62 o 
  -3  -5   8      463.68      436.40     11.05 o 
  -2  -5   8      108.24      108.79      4.16 o 
  -1  -5   8        0.05       -0.04      0.76 o 
   0  -5   8      243.38      206.96      6.33 o 
   1  -5   8       26.83       26.11      2.13 o 
   2  -5   8        1.81        0.86      1.02 o 
   3  -5   8        9.21       10.36      1.64 o 
   4  -5   8       26.99       36.92      2.81 o 
  -9  -4   8       30.60       26.81      2.75 o 
  -8  -4   8        2.89        2.42      1.32 o 
  -7  -4   8       70.38       77.69      3.95 o 
  -6  -4   8      452.22      446.77     11.76 o 
  -5  -4   8       16.55       17.25      1.83 o 
  -4  -4   8      114.40      107.59      4.20 o 
  -3  -4   8      725.47      673.79     15.57 o 
  -2  -4   8      612.22      582.18     13.68 o 
  -1  -4   8       62.95       59.05      2.83 o 
   0  -4   8       95.24       98.75      3.82 o 
   1  -4   8      115.79      112.46      4.28 o 
   2  -4   8      148.82      149.60      5.24 o 
   3  -4   8       18.13       15.70      1.84 o 
   4  -4   8       28.05       27.56      1.59 o 
  -9  -3   8       35.18       33.62      1.96 o 
  -8  -3   8      176.93      170.28      4.59 o 
  -7  -3   8        0.01       -0.59      0.79 o 
  -6  -3   8      827.78      838.02     14.40 o 
  -5  -3   8      205.86      228.72      4.41 o 
  -4  -3   8     1513.31     1522.48     27.31 o 
  -3  -3   8       32.61       33.42      2.13 o 
  -2  -3   8      232.18      226.56      6.41 o 
  -1  -3   8        0.89        0.36      0.71 o 
   0  -3   8      131.47      103.71      3.79 o 
   1  -3   8       50.41       55.73      1.66 o 
   2  -3   8      634.38      636.45     10.02 o 
   3  -3   8        0.88        1.63      0.54 o 
   4  -3   8       60.78       57.50      1.73 o 
 -10  -2   8       71.19       76.13      3.20 o 
  -9  -2   8        6.35        7.86      2.01 o 
  -8  -2   8       43.56       42.68      2.03 o 
  -7  -2   8      453.99      479.90      8.44 o 
  -6  -2   8        5.91        4.19      0.78 o 
  -5  -2   8       56.30       56.08      1.82 o 
  -4  -2   8      214.95      218.24      4.10 o 
  -3  -2   8        0.45        0.62      0.70 o 
  -2  -2   8       67.66       70.59      2.92 o 
  -1  -2   8      162.40      168.91      5.04 o 
   0  -2   8       12.05       13.42      1.33 o 
   1  -2   8      197.91      210.92      3.35 o 
   2  -2   8      157.56      163.37      2.89 o 
   3  -2   8       23.47       25.62      1.17 o 
   4  -2   8        3.15        3.63      0.81 o 
   5  -2   8        0.30        0.87      1.14 o 
   6  -2   8        3.95        3.21      1.48 o 
 -10  -1   8      110.10      112.04      3.71 o 
  -9  -1   8       10.46       10.25      1.30 o 
  -8  -1   8      215.17      213.78      4.91 o 
  -7  -1   8      146.32      142.54      7.03 o 
  -6  -1   8       92.12       86.47      1.96 o 
  -5  -1   8      679.55      678.75     15.33 o 
  -4  -1   8      197.68      200.13      3.89 o 
  -3  -1   8      212.46      197.78      5.66 o 
  -2  -1   8      195.19      196.74      5.52 o 
  -1  -1   8     1232.21     1288.42     18.83 o 
   0  -1   8      291.55      283.34      6.84 o 
   1  -1   8        2.83        2.18      0.61 o 
   2  -1   8      179.70      174.59      3.75 o 
   3  -1   8       97.19      100.67      2.24 o 
   4  -1   8      178.02      177.36      4.03 o 
   5  -1   8       12.85       11.52      1.85 o 
   6  -1   8      213.29      242.13      7.77 o 
 -10   0   8       12.38       11.28      1.45 o 
  -9   0   8        1.59        1.99      0.96 o 
  -8   0   8      112.31      114.25      3.37 o 
  -7   0   8       72.68       70.77      2.45 o 
  -6   0   8        0.55        0.32      0.42 o 
  -5   0   8      145.67      144.88      2.94 o 
  -4   0   8      112.50      101.88      2.53 o 
  -3   0   8        0.30        3.14      0.67 o 
  -2   0   8       33.37       32.32      1.33 o 
  -1   0   8       63.58       59.87      6.30 o 
   0   0   8        9.50       11.71      0.88 o 
   1   0   8      254.59      264.55      4.95 o 
   2   0   8      713.48      680.40      8.86 o 
   3   0   8      164.95      154.51      3.64 o 
   4   0   8       78.34       80.88      2.58 o 
   5   0   8        0.21       -1.30      1.03 o 
   6   0   8       22.96       16.42      2.24 o 
 -10   1   8       11.54       10.20      1.94 o 
  -9   1   8        0.69        0.64      1.23 o 
  -8   1   8       31.79       30.48      2.52 o 
  -7   1   8        0.17        0.72      0.67 o 
  -6   1   8      105.36       91.89      2.05 o 
  -5   1   8        5.83        7.11      0.78 o 
  -4   1   8        4.28        2.29      0.58 o 
  -3   1   8        0.21        1.02      0.50 o 
  -2   1   8        9.01       11.00      1.24 o 
  -1   1   8       11.06        7.03      0.71 o 
   0   1   8       30.14       28.25      1.24 o 
   1   1   8       53.65       51.99      1.72 o 
   2   1   8        7.12        7.09      1.72 o 
   3   1   8        4.00        6.25      0.97 o 
   4   1   8        7.96        8.13      1.07 o 
   5   1   8      131.93      147.32      3.86 o 
   6   1   8       77.91       80.68      4.45 o 
 -10   2   8      166.40      169.37      6.66 o 
  -9   2   8       18.95       20.90      2.41 o 
  -8   2   8      213.45      204.24      6.74 o 
  -7   2   8        7.41        6.65      1.50 o 
  -6   2   8        6.84        7.48      1.21 o 
  -5   2   8      166.82      170.12      2.99 o 
  -4   2   8        1.68        1.25      0.52 o 
  -3   2   8       35.79       43.44      1.52 o 
  -2   2   8        8.53       11.54      0.83 o 
  -1   2   8        0.62        1.02      2.25 o 
   0   2   8        1.74        3.59      1.02 o 
   1   2   8       10.59       11.43      1.53 o 
   2   2   8       43.09       43.36      2.58 o 
   3   2   8       42.88       30.69      1.96 o 
   4   2   8        0.06       -0.45      0.69 o 
   5   2   8        3.82        1.00      0.85 o 
  -9   3   8       76.45       71.55      4.11 o 
  -8   3   8       36.72       37.95      2.87 o 
  -7   3   8       12.11       13.37      1.80 o 
  -6   3   8       37.16       32.55      1.67 o 
  -5   3   8      565.87      547.39     12.49 o 
  -4   3   8        4.58        4.43      0.66 o 
  -3   3   8        1.06        1.80      0.97 o 
  -2   3   8       30.05       27.73      1.98 o 
  -1   3   8       13.95       12.95      1.49 o 
   0   3   8      280.84      292.41      7.95 o 
   1   3   8       55.60       56.73      3.01 o 
   2   3   8      358.66      336.11      9.04 o 
   3   3   8       12.26        8.62      1.48 o 
   4   3   8       28.66       30.23      1.81 o 
   5   3   8       24.69       22.08      1.70 o 
  -9   4   8        5.62        9.43      1.96 o 
  -8   4   8      150.93      166.04      6.31 o 
  -7   4   8      114.40      112.00      4.82 o 
  -6   4   8       57.35       51.77      1.61 o 
  -5   4   8       43.74       39.57      1.60 o 
  -4   4   8       13.29       13.22      1.45 o 
  -3   4   8     1006.76      971.10     20.78 o 
  -2   4   8       32.52       36.24      1.64 o 
  -1   4   8      229.69      227.92      5.79 o 
   0   4   8      999.53      965.98     14.65 o 
   1   4   8        6.45        6.34      0.95 o 
   2   4   8      333.39      324.90      9.01 o 
   3   4   8       59.39       65.30      3.49 o 
   4   4   8       36.88       38.27      2.08 o 
   5   4   8       31.98       35.35      2.13 o 
  -9   5   8        3.30        3.27      1.72 o 
  -8   5   8      127.39      141.02      5.90 o 
  -7   5   8       15.55       11.14      1.95 o 
  -5   5   8      143.16      144.87      4.88 o 
  -4   5   8       40.75       36.89      1.66 o 
  -3   5   8      133.28      117.36      3.07 o 
  -2   5   8       40.27       36.10      2.16 o 
  -1   5   8       52.46       47.64      2.00 o 
   0   5   8       62.42       56.16      2.17 o 
   1   5   8      160.90      149.50      4.13 o 
   2   5   8      482.88      464.32      8.37 o 
   3   5   8      132.24      144.83      3.88 o 
   4   5   8      200.02      218.86      8.13 o 
  -8   6   8       41.51       44.98      3.51 o 
  -5   6   8       99.99       96.48      2.74 o 
  -4   6   8       25.30       21.03      1.35 o 
  -3   6   8       71.00       60.75      3.04 o 
  -2   6   8       15.89       17.86      3.06 o 
  -1   6   8       25.17       20.01      1.41 o 
   0   6   8        0.09        0.51      0.68 o 
   1   6   8      127.77      123.08      3.61 o 
   2   6   8       32.10       30.08      1.86 o 
   3   6   8       18.96       20.62      4.31 o 
  -5   7   8       34.57       37.25      1.77 o 
  -4   7   8      249.75      253.26      5.28 o 
  -3   7   8       77.40       83.67      2.72 o 
  -2   7   8       11.21       10.20      2.20 o 
  -1   7   8        1.80        2.07      0.80 o 
   0   7   8        0.15       -0.21      0.75 o 
   1   7   8        4.60        3.83      0.98 o 
   2   7   8       26.74       25.02      1.77 o 
   3   7   8       20.48       16.75      1.56 o 
  -5   8   8        9.27        6.90      1.03 o 
  -4   8   8       12.25       21.15      1.52 o 
  -3   8   8       16.68       23.73      1.61 o 
  -2   8   8      179.98      185.54      4.58 o 
  -1   8   8      119.17      135.48      4.53 o 
   0   8   8       17.25       16.82      1.49 o 
   1   8   8        9.28        9.61      2.77 o 
  -5   9   8       18.91       18.59      1.49 o 
  -4   9   8      196.11      219.47      5.12 o 
  -3   9   8       12.50       13.70      1.37 o 
  -2   9   8      131.05      154.28     10.18 o 
  -1   9   8        4.85        3.19      1.25 o 
   0   9   8       69.15       73.85      2.97 o 
  -3 -11   9      121.03      128.00      5.75 o 
  -2 -11   9        0.01       -0.07      1.08 o 
  -1 -11   9        2.53        3.12      1.50 o 
   0 -11   9        3.02        4.22      1.65 o 
   1 -11   9        0.01       -0.25      1.22 o 
  -5 -10   9        0.06        0.69      1.20 o 
  -4 -10   9       61.59       67.64      3.90 o 
  -3 -10   9      134.97      143.22      5.85 o 
  -2 -10   9       29.66       23.42      2.43 o 
  -1 -10   9        3.27        1.97      1.31 o 
   0 -10   9        0.60        0.85      1.17 o 
   1 -10   9       36.17       32.44      2.88 o 
   2 -10   9       35.84       35.64      3.11 o 
  -6  -9   9       14.30       12.74      2.02 o 
  -5  -9   9        0.86        0.47      1.11 o 
  -4  -9   9       49.39       54.15      3.45 o 
  -3  -9   9        0.11       -0.99      0.87 o 
  -2  -9   9       40.95       36.21      2.83 o 
  -1  -9   9       54.15       56.30      3.42 o 
   0  -9   9       21.90       17.07      2.17 o 
   1  -9   9      144.35      133.14      5.62 o 
   2  -9   9       58.03       49.00      3.45 o 
   3  -9   9        6.43        7.50      1.82 o 
  -7  -8   9      186.82      186.62      7.19 o 
  -6  -8   9       10.51        9.47      1.81 o 
  -5  -8   9       14.04       14.82      2.00 o 
  -4  -8   9      134.66      121.93      5.12 o 
  -3  -8   9       20.98       16.19      1.94 o 
  -2  -8   9        5.32        2.88      1.21 o 
  -1  -8   9       51.10       48.00      3.06 o 
   0  -8   9       58.94       53.49      3.31 o 
   1  -8   9       27.16       24.87      2.43 o 
   2  -8   9       37.34       46.76      3.29 o 
   3  -8   9        0.21       -0.72      1.03 o 
   4  -8   9        6.96        6.52      1.88 o 
  -8  -7   9        0.75        2.11      1.47 o 
  -7  -7   9        1.27        1.83      1.33 o 
  -6  -7   9        0.01        0.38      1.03 o 
  -5  -7   9       49.08       48.11      3.17 o 
  -4  -7   9      240.14      203.69      6.86 o 
  -3  -7   9      426.12      368.31     10.21 o 
  -2  -7   9       19.03       19.69      2.05 o 
  -1  -7   9      103.16       98.56      4.36 o 
   0  -7   9      283.34      262.78      8.12 o 
   1  -7   9        0.27       -1.20      0.80 o 
   2  -7   9        2.76        1.75      1.27 o 
   3  -7   9       24.98       25.41      2.57 o 
   4  -7   9        6.38        4.13      1.63 o 
  -8  -6   9        6.40        7.47      1.81 o 
  -7  -6   9        4.02        1.96      1.27 o 
  -6  -6   9       27.32       25.28      2.45 o 
  -5  -6   9       46.88       37.23      2.71 o 
  -4  -6   9       55.92       65.83      3.42 o 
  -3  -6   9      160.63      166.16      5.80 o 
  -2  -6   9      199.88      173.40      5.89 o 
  -1  -6   9      219.01      183.55      6.19 o 
   0  -6   9      101.37       89.44      4.08 o 
   1  -6   9       70.99       63.84      3.45 o 
   2  -6   9       88.46       94.05      4.42 o 
   3  -6   9       59.04       51.21      3.24 o 
   4  -6   9       41.49       42.71      3.21 o 
  -9  -5   9       12.71       14.55      2.36 o 
  -8  -5   9       12.11       11.89      1.97 o 
  -7  -5   9       94.26       93.92      4.56 o 
  -6  -5   9        0.26        1.63      1.14 o 
  -5  -5   9      103.34       99.85      4.37 o 
  -4  -5   9      510.81      471.83     12.08 o 
  -3  -5   9      294.90      297.71      8.45 o 
  -2  -5   9      559.23      502.44     12.48 o 
  -1  -5   9       27.31       27.80      2.28 o 
   0  -5   9      705.61      660.92     15.77 o 
   1  -5   9       63.81       62.07      3.36 o 
   2  -5   9       87.34       83.68      3.98 o 
   3  -5   9       26.95       30.77      2.56 o 
   4  -5   9        0.91        0.93      0.78 o 
  -9  -4   9        0.01        0.82      1.19 o 
  -8  -4   9       37.41       26.61      2.65 o 
  -7  -4   9       78.26       79.61      4.17 o 
  -6  -4   9       48.44       50.49      3.13 o 
  -5  -4   9      724.74      747.11     17.69 o 
  -4  -4   9        3.29        2.72      1.09 o 
  -3  -4   9        0.93        3.51      1.08 o 
  -2  -4   9      230.60      217.69      6.55 o 
  -1  -4   9       39.80       39.77      2.47 o 
   0  -4   9      839.70      859.27     19.45 o 
   1  -4   9       59.26       51.28      2.90 o 
   2  -4   9      708.07      752.91     17.73 o 
   3  -4   9      105.55      105.67      3.10 o 
   4  -4   9        9.04        9.20      1.13 o 
  -9  -3   9      227.87      234.09      8.26 o 
  -8  -3   9       24.94       26.07      2.58 o 
  -7  -3   9      255.09      256.25      8.17 o 
  -6  -3   9      298.51      298.29      8.78 o 
  -5  -3   9      254.03      228.70      7.05 o 
  -4  -3   9      144.56      143.08      5.04 o 
  -3  -3   9       23.26       22.70      1.90 o 
  -2  -3   9      513.84      491.51     11.92 o 
  -1  -3   9      293.35      288.61      7.86 o 
   0  -3   9       19.08       24.59      2.03 o 
   1  -3   9       99.56       98.23      3.98 o 
   2  -3   9       12.39       11.50      1.10 o 
   3  -3   9       95.96       98.89      2.95 o 
   4  -3   9       27.61       25.68      2.18 o 
  -9  -2   9        3.76        7.12      1.83 o 
  -8  -2   9      194.63      198.12      4.68 o 
  -7  -2   9      169.05      175.63      4.12 o 
  -6  -2   9      468.06      455.30     10.83 o 
  -5  -2   9      520.47      525.69     16.43 o 
  -4  -2   9      490.10      476.30     11.78 o 
  -3  -2   9      202.57      181.99      5.58 o 
  -2  -2   9      625.94      597.11     13.84 o 
  -1  -2   9       20.19       16.07      1.60 o 
   0  -2   9      334.38      327.79      6.05 o 
   1  -2   9       92.87       89.82      2.58 o 
   2  -2   9       29.50       27.75      1.18 o 
   3  -2   9       12.95       12.15      1.73 o 
   4  -2   9       11.80       12.87      1.72 o 
  -9  -1   9        3.89        4.18      1.08 o 
  -8  -1   9       31.61       31.12      1.81 o 
  -7  -1   9        0.14        0.48      0.67 o 
  -6  -1   9       93.64       92.76      2.68 o 
  -5  -1   9       14.09        8.67      0.71 o 
  -4  -1   9       39.39       39.13      1.61 o 
  -3  -1   9      272.95      266.15      5.06 o 
  -2  -1   9       64.00       58.93      1.93 o 
  -1  -1   9      181.64      177.44      3.80 o 
   0  -1   9       86.95       87.81      2.48 o 
   1  -1   9       50.14       53.85      2.89 o 
   2  -1   9       26.58       27.48      1.21 o 
   3  -1   9       18.81       21.08      1.18 o 
   4  -1   9       46.79       42.63      1.98 o 
   5  -1   9       11.42       13.54      1.97 o 
  -9   0   9        0.97        0.98      0.88 o 
  -8   0   9        0.09        0.15      0.75 o 
  -7   0   9        7.25        5.44      0.92 o 
  -6   0   9      324.08      318.48      4.81 o 
  -5   0   9       28.38       23.85      1.36 o 
  -4   0   9      102.72       76.69      2.36 o 
  -3   0   9      302.27      281.86      5.26 o 
  -2   0   9      347.34      354.17      6.24 o 
  -1   0   9       12.48       16.43      1.07 o 
   0   0   9       33.82       34.27      1.50 o 
   1   0   9      150.14      173.14      4.45 o 
   2   0   9       36.99       42.01      1.47 o 
   3   0   9        3.43        5.29      0.96 o 
   4   0   9       27.67       30.81      1.78 o 
   5   0   9        5.90        8.33      1.82 o 
  -9   1   9      123.34      129.03      3.86 o 
  -8   1   9       39.96       37.09      2.01 o 
  -7   1   9       97.01       89.30      2.82 o 
  -6   1   9       61.35       55.14      1.64 o 
  -5   1   9       80.18       81.83      2.39 o 
  -4   1   9      236.84      215.74      4.35 o 
  -3   1   9       96.16      109.36      2.73 o 
  -2   1   9      267.67      262.78      4.94 o 
  -1   1   9       41.82       37.85      1.49 o 
   0   1   9       10.09        7.70      1.32 o 
   1   1   9      485.21      477.40     11.76 o 
   2   1   9       96.30       91.80      3.95 o 
   3   1   9      160.70      149.85      3.80 o 
   4   1   9        0.03        0.46      0.79 o 
   5   1   9        1.29        0.76      1.44 o 
  -9   2   9       17.72       21.53      1.74 o 
  -8   2   9        8.01        8.87      1.40 o 
  -7   2   9      190.88      189.72      4.47 o 
  -6   2   9        0.07        0.22      0.47 o 
  -5   2   9       61.64       64.62      2.53 o 
  -4   2   9       33.30       28.57      1.38 o 
  -3   2   9      115.49      129.18      3.01 o 
  -2   2   9       25.32       20.42      1.83 o 
  -1   2   9        5.65       11.27      1.53 o 
   0   2   9      123.43      124.08      4.60 o 
   1   2   9      713.69      691.47     15.96 o 
   2   2   9        0.00        0.58      0.97 o 
   3   2   9       82.42       75.45      2.92 o 
   4   2   9       89.77       88.69      3.01 o 
   5   2   9        1.36        0.06      1.44 o 
  -9   3   9       11.20       11.94      1.41 o 
  -8   3   9        8.21        8.65      1.20 o 
  -7   3   9        0.00        1.11      0.74 o 
  -6   3   9       31.02       21.10      1.29 o 
  -5   3   9      113.19      121.82      3.01 o 
  -4   3   9        8.00        5.35      1.16 o 
  -3   3   9        0.10        0.99      0.90 o 
  -2   3   9      277.28      283.85      7.89 o 
  -1   3   9      213.99      209.99      6.46 o 
   0   3   9      335.69      337.29      9.13 o 
   1   3   9        5.09        6.39      1.36 o 
   2   3   9       52.03       46.73      2.95 o 
   3   3   9       95.18       95.87      4.28 o 
   4   3   9       39.46       35.83      3.77 o 
  -9   4   9       85.44       94.86      4.89 o 
  -8   4   9       21.89       21.99      1.67 o 
  -7   4   9        6.86        6.39      1.59 o 
  -6   4   9        1.02       -0.13      0.50 o 
  -5   4   9       50.52       46.58      2.60 o 
  -4   4   9       73.13       66.76      3.18 o 
  -3   4   9      107.72       90.88      3.83 o 
  -2   4   9      382.94      351.36      9.37 o 
  -1   4   9      328.64      303.98      8.51 o 
   0   4   9       33.73       36.44      2.57 o 
   1   4   9       23.13       23.13      2.17 o 
   2   4   9       21.91       17.62      2.01 o 
   3   4   9        0.03       -1.21      0.93 o 
   4   4   9      265.43      267.62      6.08 o 
  -8   5   9        3.08        4.14      1.71 o 
  -5   5   9        0.01        0.76      0.92 o 
  -4   5   9        1.47        0.39      0.90 o 
  -3   5   9        3.02        3.93      1.24 o 
  -2   5   9        0.37       -0.09      0.60 o 
  -1   5   9      168.61      163.82      4.06 o 
   0   5   9        0.56        0.16      0.66 o 
   1   5   9      164.43      160.19      5.92 o 
   2   5   9       18.48       26.67      2.46 o 
   3   5   9       59.62       60.38      3.61 o 
  -5   6   9        2.60        1.49      1.11 o 
  -4   6   9       26.69       29.09      2.38 o 
  -3   6   9        0.21        0.21      0.66 o 
  -2   6   9       30.67       33.58      1.80 o 
  -1   6   9       20.30       16.22      1.38 o 
   0   6   9        1.66        0.55      0.72 o 
   1   6   9        1.97        1.06      0.80 o 
   2   6   9       78.96       96.17      3.24 o 
  -5   7   9        2.19        2.47      1.19 o 
  -4   7   9       24.20       19.60      1.43 o 
  -3   7   9        0.32       -0.58      0.60 o 
  -2   7   9       72.05       75.46      4.55 o 
  -1   7   9       58.38       58.20      2.44 o 
   0   7   9       15.60       17.02      1.50 o 
   1   7   9        1.85        3.40      1.01 o 
  -5   8   9        0.16       -0.13      0.70 o 
  -4   8   9        4.48        3.54      0.98 o 
  -3   8   9       32.50       36.50      3.14 o 
  -2   8   9        4.16        5.30      1.75 o 
  -1   8   9      145.74      162.30      4.44 o 
   0   8   9       79.76       88.65      3.23 o 
  -4 -10  10        2.44        8.28      1.85 o 
  -3 -10  10       63.28       64.20      3.98 o 
  -2 -10  10        0.51        0.49      1.19 o 
  -1 -10  10        5.75        7.53      1.78 o 
   0 -10  10        5.04        2.77      1.45 o 
   1 -10  10        1.94        2.53      1.47 o 
  -6  -9  10       23.27       25.20      2.71 o 
  -5  -9  10        0.07        0.02      1.09 o 
  -4  -9  10        6.83        8.87      1.78 o 
  -3  -9  10        0.02       -0.64      0.96 o 
  -2  -9  10        1.00       -0.32      0.99 o 
  -1  -9  10       48.01       51.03      3.41 o 
   0  -9  10        0.34       -0.19      1.04 o 
   1  -9  10       28.88       29.77      2.90 o 
   2  -9  10       55.83       55.76      3.81 o 
  -7  -8  10        0.05       -0.91      1.06 o 
  -6  -8  10        5.09        2.45      1.33 o 
  -5  -8  10       35.42       32.93      2.93 o 
  -4  -8  10       24.50       31.02      2.64 o 
  -3  -8  10       33.64       32.39      2.65 o 
  -2  -8  10       35.98       26.90      2.55 o 
  -1  -8  10       30.19       28.45      2.50 o 
   0  -8  10       64.08       64.29      3.77 o 
   1  -8  10        5.41        4.28      1.50 o 
   2  -8  10       52.59       51.31      3.63 o 
   3  -8  10        0.59       -0.28      1.30 o 
  -7  -7  10       41.83       42.28      3.29 o 
  -6  -7  10       20.54       19.55      2.32 o 
  -5  -7  10        2.43        1.70      1.19 o 
  -4  -7  10      114.26      110.74      4.88 o 
  -3  -7  10       40.77       34.48      2.63 o 
  -2  -7  10      236.38      221.16      7.28 o 
  -1  -7  10        2.53        1.79      1.13 o 
   0  -7  10      178.19      155.20      5.95 o 
   1  -7  10      109.43       99.08      4.65 o 
   2  -7  10       77.34       74.37      4.13 o 
   3  -7  10       25.59       27.61      2.76 o 
   4  -7  10       81.81      100.80      5.19 o 
  -8  -6  10       54.52       54.21      3.79 o 
  -7  -6  10       10.23       10.43      1.93 o 
  -6  -6  10        7.45        8.02      1.69 o 
  -5  -6  10       18.99       18.29      2.10 o 
  -4  -6  10       67.26       62.58      3.50 o 
  -3  -6  10       32.32       32.16      2.54 o 
  -2  -6  10       27.64       33.49      2.51 o 
  -1  -6  10      156.52      156.62      5.70 o 
   0  -6  10      136.54      129.87      5.20 o 
   1  -6  10      129.81      116.45      4.95 o 
   2  -6  10       81.00       78.32      4.13 o 
   3  -6  10      117.84      115.45      5.15 o 
   4  -6  10        5.80        3.64      1.64 o 
  -8  -5  10        0.03       -0.80      1.04 o 
  -7  -5  10      265.17      268.61      8.81 o 
  -6  -5  10       40.23       37.47      2.90 o 
  -5  -5  10       89.61       87.58      4.15 o 
  -4  -5  10       61.35       58.28      3.30 o 
  -3  -5  10       86.59       82.82      3.85 o 
  -2  -5  10        8.58        8.47      1.46 o 
  -1  -5  10        1.96        0.44      0.97 o 
   0  -5  10       17.45       20.91      2.09 o 
   1  -5  10      260.96      261.91      8.05 o 
   2  -5  10      116.32      116.88      4.98 o 
   3  -5  10       78.22       79.61      4.20 o 
   4  -5  10       33.74       38.65      2.07 o 
  -9  -4  10       11.71       13.49      2.21 o 
  -8  -4  10       38.68       40.89      3.25 o 
  -7  -4  10      439.79      419.83     11.85 o 
  -6  -4  10       85.20       84.70      4.21 o 
  -5  -4  10      117.88      112.03      4.70 o 
  -4  -4  10      232.33      233.57      7.24 o 
  -3  -4  10      280.13      280.03      8.09 o 
  -2  -4  10       77.34       73.40      3.44 o 
  -1  -4  10       60.16       68.82      3.38 o 
   0  -4  10     1112.20     1076.44     24.00 o 
   1  -4  10       50.69       51.12      3.08 o 
   2  -4  10      846.60      841.31     19.70 o 
   3  -4  10       33.28       35.67      1.94 o 
   4  -4  10       78.69       74.91      5.41 o 
  -9  -3  10        0.00       -1.59      1.12 o 
  -8  -3  10       87.00       74.27      4.20 o 
  -7  -3  10        3.74        5.42      1.52 o 
  -6  -3  10       17.28       15.13      1.94 o 
  -5  -3  10      218.49      204.42      6.71 o 
  -4  -3  10      173.67      169.48      5.73 o 
  -3  -3  10       13.31       11.66      1.55 o 
  -2  -3  10      236.93      218.01      6.55 o 
  -1  -3  10      210.54      195.14      6.15 o 
   0  -3  10       65.77       67.94      3.29 o 
   1  -3  10        9.55        9.27      1.04 o 
   2  -3  10       40.00       47.18      2.08 o 
   3  -3  10        8.23       11.82      1.23 o 
   4  -3  10      241.37      268.55      8.06 o 
  -9  -2  10        0.47       -0.39      1.13 o 
  -8  -2  10        4.70        2.85      1.40 o 
  -7  -2  10        0.10        1.26      1.12 o 
  -6  -2  10      426.40      432.08     11.56 o 
  -5  -2  10        9.16        6.36      1.35 o 
  -4  -2  10      176.73      161.81      5.47 o 
  -3  -2  10      667.20      668.74     15.57 o 
  -2  -2  10        0.00        0.42      0.87 o 
  -1  -2  10      254.62      239.28      4.92 o 
   0  -2  10      268.57      272.51      5.45 o 
   1  -2  10      128.17      135.21      3.46 o 
   2  -2  10      263.10      263.95      5.44 o 
   3  -2  10       15.25       17.65      1.40 o 
   4  -2  10       66.08       87.04      4.15 o 
  -9  -1  10       33.37       31.20      2.96 o 
  -8  -1  10       93.76      102.06      4.82 o 
  -7  -1  10        0.01        0.05      0.75 o 
  -6  -1  10       37.87       41.87      1.47 o 
  -5  -1  10       23.80       20.71      1.33 o 
  -4  -1  10      295.07      275.37      5.40 o 
  -3  -1  10        0.77        0.05      0.76 o 
  -2  -1  10       21.65       23.15      1.36 o 
  -1  -1  10      515.46      474.57      8.16 o 
   0  -1  10      198.46      206.31      4.43 o 
   1  -1  10       99.44       97.34      2.83 o 
   2  -1  10        6.73        6.54      1.02 o 
   3  -1  10      130.78      138.17      5.29 o 
   4  -1  10        6.77        6.36      1.49 o 
  -9   0  10        8.71        8.46      1.25 o 
  -8   0  10       78.21       86.14      2.96 o 
  -7   0  10       32.51       28.79      1.68 o 
  -6   0  10      104.69      114.44      2.49 o 
  -5   0  10        1.36       -0.30      0.55 o 
  -4   0  10        7.37        6.49      0.84 o 
  -3   0  10       45.03       40.25      1.67 o 
  -2   0  10      141.87      123.03      3.05 o 
  -1   0  10       63.56       59.46      3.66 o 
   0   0  10       38.53       38.58      1.73 o 
   1   0  10      573.02      570.76     13.85 o 
   2   0  10       10.44       15.07      1.30 o 
   3   0  10      184.08      201.67      4.66 o 
   4   0  10       63.82       69.05      2.63 o 
  -9   1  10       28.04       25.60      2.38 o 
  -8   1  10       13.47       14.04      2.51 o 
  -7   1  10      175.51      182.44      6.55 o 
  -6   1  10      179.96      164.05      3.85 o 
  -5   1  10       22.65       16.39      1.76 o 
  -4   1  10        0.40       -0.07      1.11 o 
  -3   1  10       17.70       15.24      1.10 o 
  -2   1  10      114.45       95.78      2.60 o 
  -1   1  10        1.80        0.85      0.97 o 
   0   1  10       12.19       11.74      1.64 o 
   1   1  10        7.62        7.44      1.47 o 
   2   1  10       24.97       25.34      2.30 o 
   3   1  10       51.05       59.82      2.44 o 
   4   1  10       27.61       29.83      3.19 o 
  -9   2  10        0.97        0.14      1.06 o 
  -8   2  10        0.08       -0.94      0.78 o 
  -7   2  10       26.80       32.78      3.36 o 
  -6   2  10        2.94        3.88      1.14 o 
  -5   2  10       22.20       25.71      1.43 o 
  -4   2  10       22.01       13.91      1.58 o 
  -3   2  10      205.97      229.32      6.87 o 
  -2   2  10      262.70      261.29      7.60 o 
  -1   2  10        5.97        5.54      1.28 o 
   0   2  10       12.96       14.95      1.80 o 
   1   2  10        0.69        1.66      1.13 o 
   2   2  10       12.84       11.41      1.78 o 
   3   2  10       14.46       12.45      1.91 o 
   4   2  10       16.18       16.60      1.60 o 
  -8   3  10       15.26       16.28      2.82 o 
  -7   3  10       31.51       35.52      2.63 o 
  -6   3  10       27.63       29.39      2.22 o 
  -5   3  10        2.62        1.51      0.95 o 
  -4   3  10        3.72        2.00      1.03 o 
  -3   3  10       21.01       19.98      1.94 o 
  -2   3  10      113.51      127.53      4.86 o 
  -1   3  10        0.67        0.84      0.90 o 
   0   3  10      158.06      158.20      5.71 o 
   1   3  10      238.97      239.05      7.55 o 
   2   3  10        0.24        1.73      1.12 o 
   3   3  10       65.22       75.12      3.02 o 
  -6   4  10        0.00        1.94      1.08 o 
  -5   4  10        0.01       -0.07      0.90 o 
  -4   4  10       16.52       15.16      1.83 o 
  -3   4  10        1.25        2.79      1.18 o 
  -2   4  10      196.79      177.07      6.09 o 
  -1   4  10       76.41       68.68      3.58 o 
   0   4  10       87.09       96.61      4.38 o 
   1   4  10      223.84      214.12      7.16 o 
   2   4  10       45.73       45.02      3.12 o 
   3   4  10      233.43      249.97      8.19 o 
  -5   5  10        4.75        2.77      1.26 o 
  -4   5  10        6.43        5.92      1.40 o 
  -3   5  10      141.53      140.75      5.37 o 
  -2   5  10       85.68       85.45      4.13 o 
  -1   5  10      136.68      128.64      5.23 o 
   0   5  10       23.26       21.02      2.26 o 
   1   5  10        6.35        6.16      1.61 o 
   2   5  10       11.37       18.02      2.25 o 
  -5   6  10        0.33        0.05      1.04 o 
  -4   6  10       27.66       24.78      2.36 o 
  -3   6  10       19.48       14.84      1.97 o 
  -2   6  10       19.42       15.41      2.01 o 
  -1   6  10        0.16        1.41      1.23 o 
   0   6  10        7.59        9.54      1.84 o 
   1   6  10        4.13        5.24      1.61 o 
  -5   7  10       59.41       75.02      3.96 o 
  -4   7  10        4.28        4.45      1.41 o 
  -3   7  10       30.21       40.74      3.10 o 
  -2   7  10       26.34       27.68      1.84 o 
  -1   7  10        7.24        7.30      1.24 o 
   0   7  10       22.29       24.74      2.32 o 
  -3 -10  11       21.73       27.22      2.87 o 
  -2 -10  11      111.87      128.41      5.79 o 
  -1 -10  11        4.73        8.14      1.93 o 
  -5  -9  11        0.15        0.35      1.22 o 
  -4  -9  11       10.15        7.03      1.72 o 
  -3  -9  11        7.50        8.10      1.75 o 
  -2  -9  11       70.73       72.13      4.13 o 
  -1  -9  11        0.29       -0.21      1.14 o 
   0  -9  11        0.84        5.33      1.74 o 
   1  -9  11       30.48       27.64      2.90 o 
  -6  -8  11       20.36       27.38      2.84 o 
  -5  -8  11        1.18        1.15      1.22 o 
  -4  -8  11        1.09        2.64      1.31 o 
  -3  -8  11        0.98        3.32      1.33 o 
  -2  -8  11        4.22        2.83      1.39 o 
  -1  -8  11        0.00       -0.21      1.07 o 
   0  -8  11       27.06       21.97      2.52 o 
   1  -8  11       64.63       60.58      3.88 o 
   2  -8  11        2.22        4.29      1.66 o 
  -7  -7  11       92.90      103.96      5.23 o 
  -6  -7  11       72.27       75.07      4.24 o 
  -5  -7  11       26.92       27.81      2.65 o 
  -4  -7  11       81.30       80.21      4.17 o 
  -3  -7  11       16.72       16.18      2.04 o 
  -2  -7  11       30.40       25.95      2.50 o 
  -1  -7  11        2.16        1.24      1.14 o 
   0  -7  11        1.49        2.26      1.35 o 
   1  -7  11        0.78        0.75      1.17 o 
   2  -7  11        2.41        1.69      1.43 o 
   3  -7  11        0.38       -0.73      1.16 o 
  -7  -6  11        1.56        2.86      1.39 o 
  -6  -6  11       10.56       12.65      2.07 o 
  -5  -6  11      119.46      113.65      5.06 o 
  -4  -6  11       34.76       40.21      2.90 o 
  -3  -6  11       28.12       21.40      2.24 o 
  -2  -6  11        0.20        0.60      1.00 o 
  -1  -6  11       18.38       13.41      1.85 o 
   0  -6  11       39.35       31.10      2.64 o 
   1  -6  11        0.04        0.83      1.14 o 
   2  -6  11       24.62       26.22      2.62 o 
   3  -6  11      278.58      290.60      9.42 o 
  -8  -5  11       27.67       25.93      2.90 o 
  -7  -5  11        8.66        7.09      1.83 o 
  -6  -5  11        5.93        5.91      1.63 o 
  -5  -5  11       35.07       36.67      2.85 o 
  -4  -5  11       19.41       19.94      2.13 o 
  -3  -5  11       19.56       18.32      2.02 o 
  -2  -5  11        2.86        4.68      1.33 o 
  -1  -5  11      599.74      565.88     14.22 o 
   0  -5  11      322.59      340.22      9.83 o 
   1  -5  11      123.95      124.43      5.15 o 
   2  -5  11       22.96       18.46      2.23 o 
   3  -5  11       10.20        6.20      1.11 o 
  -8  -4  11        6.45        3.02      1.52 o 
  -7  -4  11       22.89       19.82      2.40 o 
  -6  -4  11       13.62       11.88      1.89 o 
  -5  -4  11        3.36        3.84      1.28 o 
  -4  -4  11      247.37      237.53      7.50 o 
  -3  -4  11       13.86       14.86      1.85 o 
  -2  -4  11       61.38       51.76      2.99 o 
  -1  -4  11       55.33       52.51      3.02 o 
   0  -4  11      197.45      205.46      6.79 o 
   1  -4  11      233.73      239.05      7.61 o 
   2  -4  11       64.37       68.94      5.19 o 
   3  -4  11       37.47       46.24      2.26 o 
   4  -4  11      156.59      165.65      4.48 o 
  -8  -3  11      467.16      483.74     13.59 o 
  -7  -3  11        2.77       -0.24      1.07 o 
  -6  -3  11       41.45       42.34      3.00 o 
  -5  -3  11        1.65        1.84      1.10 o 
  -4  -3  11        0.24       -0.03      0.84 o 
  -3  -3  11        4.70        1.57      1.00 o 
  -2  -3  11       22.26       20.00      1.91 o 
  -1  -3  11      398.26      354.31      9.58 o 
   0  -3  11       24.40       27.41      1.62 o 
   1  -3  11        0.10        0.41      0.71 o 
   2  -3  11      107.93      108.62      3.35 o 
   3  -3  11       11.39        9.93      1.26 o 
   4  -3  11       74.16       79.17      4.16 o 
  -8  -2  11      260.26      248.71      8.51 o 
  -7  -2  11        1.58        3.50      1.42 o 
  -6  -2  11      190.49      195.27      4.53 o 
  -5  -2  11       76.09       78.94      2.61 o 
  -4  -2  11       26.28       27.90      1.54 o 
  -3  -2  11        2.06        3.04      1.02 o 
  -2  -2  11       45.72       48.26      1.96 o 
  -1  -2  11       11.09       12.65      1.15 o 
   0  -2  11       56.13       62.38      2.32 o 
   1  -2  11      195.30      205.87      4.70 o 
   2  -2  11       78.78       79.89      2.76 o 
   3  -2  11       21.31       22.26      2.30 o 
   4  -2  11       13.15       10.62      1.90 o 
  -9  -1  11       11.08        9.66      2.09 o 
  -8  -1  11        0.03        1.06      1.30 o 
  -7  -1  11        6.22        9.09      1.78 o 
  -6  -1  11      323.63      345.09     12.13 o 
  -5  -1  11       75.52       72.42      2.46 o 
  -4  -1  11        0.20        0.03      0.72 o 
  -3  -1  11        2.41        4.11      0.84 o 
  -2  -1  11      295.34      282.33      6.56 o 
  -1  -1  11        3.12        1.20      1.23 o 
   0  -1  11       34.73       38.31      3.39 o 
   1  -1  11      186.27      186.24      6.40 o 
   2  -1  11       99.74      102.17      4.59 o 
   3  -1  11        5.71        4.33      1.47 o 
   4  -1  11       97.40      122.57      5.21 o 
  -8   0  11       34.18       25.35      2.66 o 
  -7   0  11        8.37       10.48      1.79 o 
  -6   0  11        2.15        2.17      0.85 o 
  -5   0  11      150.35      143.30      3.63 o 
  -4   0  11       59.53       56.43      2.11 o 
  -3   0  11      217.46      204.18      7.22 o 
  -2   0  11       46.29       51.54      1.98 o 
  -1   0  11      158.21      146.73      5.41 o 
   0   0  11      122.49      121.34      4.94 o 
   1   0  11       11.18        9.77      1.67 o 
   2   0  11       77.16       77.60      3.97 o 
   3   0  11      129.08      150.62      5.84 o 
  -8   1  11       35.94       44.06      2.29 o 
  -7   1  11        8.84       10.89      1.77 o 
  -6   1  11        1.44        2.51      0.79 o 
  -5   1  11       56.66       58.35      2.20 o 
  -4   1  11       11.83        9.76      1.84 o 
  -3   1  11       88.99       81.56      3.83 o 
  -2   1  11       74.21       82.58      3.92 o 
  -1   1  11       35.14       37.95      2.68 o 
   0   1  11      271.27      265.82      8.10 o 
   1   1  11        0.38       -0.86      0.91 o 
   2   1  11       50.48       57.03      2.42 o 
   3   1  11        1.85        3.44      1.41 o 
  -8   2  11        0.73       -0.32      1.18 o 
  -7   2  11       97.90      103.30      4.57 o 
  -6   2  11        3.63        5.21      1.31 o 
  -5   2  11       50.53       63.85      3.31 o 
  -4   2  11       49.75       47.72      2.93 o 
  -3   2  11       28.90       33.63      2.49 o 
  -2   2  11      107.31       88.44      4.07 o 
  -1   2  11       10.65       10.54      1.67 o 
   0   2  11      126.30      134.43      5.33 o 
   1   2  11        0.78        1.29      1.14 o 
   2   2  11      121.76      133.52      5.47 o 
   3   2  11       13.78       11.20      1.43 o 
  -6   3  11        0.01        0.19      0.94 o 
  -5   3  11       21.51       22.31      2.12 o 
  -4   3  11      208.20      207.84      6.69 o 
  -3   3  11        7.54        5.37      1.40 o 
  -2   3  11       77.53       84.08      4.04 o 
  -1   3  11       88.22       80.62      3.99 o 
   0   3  11       19.29       16.69      2.06 o 
   1   3  11       67.81       79.02      4.09 o 
   2   3  11       50.04       54.42      3.48 o 
  -6   4  11       52.36       56.44      3.23 o 
  -5   4  11       37.74       51.25      3.06 o 
  -4   4  11      207.11      216.85      7.05 o 
  -3   4  11       81.90       88.62      4.22 o 
  -2   4  11       80.14       85.27      4.15 o 
  -1   4  11        3.15        3.72      1.37 o 
   0   4  11       29.99       29.24      2.62 o 
   1   4  11        0.39        0.52      1.22 o 
  -5   5  11       81.63      102.46      4.57 o 
  -4   5  11       36.72       35.21      2.74 o 
  -3   5  11       23.89       18.98      2.17 o 
  -2   5  11        1.91        1.97      1.27 o 
  -1   5  11       78.44       77.61      4.16 o 
   0   5  11        3.92        3.31      1.43 o 
   1   5  11        0.23        1.46      1.31 o 
  -5   6  11        0.85       -0.04      1.10 o 
  -4   6  11       33.75       39.01      3.03 o 
  -3   6  11       28.93       42.90      3.20 o 
  -2   6  11       10.53       10.97      2.03 o 
  -1   6  11       74.93       71.09      4.12 o 
  -3  -9  12        0.76        1.91      1.42 o 
  -2  -9  12        5.57       10.90      2.05 o 
  -1  -9  12       58.87       59.23      4.02 o 
  -5  -8  12      203.02      253.82      8.77 o 
  -4  -8  12       78.48       75.37      4.27 o 
  -3  -8  12        2.68        2.70      1.42 o 
  -2  -8  12       17.56       18.62      2.33 o 
  -1  -8  12       26.63       28.40      2.84 o 
   0  -8  12       90.16      107.55      5.28 o 
  -6  -7  12       33.66       32.40      3.06 o 
  -5  -7  12       10.62       14.55      2.13 o 
  -4  -7  12      120.72      117.87      5.30 o 
  -3  -7  12       39.68       44.92      3.21 o 
  -2  -7  12        1.09        0.41      1.08 o 
  -1  -7  12        2.24        0.33      1.11 o 
   0  -7  12       10.19        9.48      1.91 o 
   1  -7  12        3.61        5.74      1.81 o 
  -6  -6  12        0.39       -0.36      1.06 o 
  -5  -6  12        0.10       -1.34      0.91 o 
  -4  -6  12        4.97        8.25      1.74 o 
  -3  -6  12       15.98       13.69      1.96 o 
  -2  -6  12      124.92      137.54      5.68 o 
  -1  -6  12        6.15        8.34      1.72 o 
   0  -6  12        1.10        2.79      1.33 o 
   1  -6  12        1.25        1.51      1.41 o 
   2  -6  12       43.65       46.19      3.44 o 
  -7  -5  12        0.83        0.32      1.25 o 
  -6  -5  12        7.74        8.64      1.82 o 
  -5  -5  12        0.17       -1.25      1.00 o 
  -4  -5  12       66.36       58.02      3.49 o 
  -3  -5  12        5.91        5.31      1.44 o 
  -2  -5  12      100.50      101.26      4.66 o 
  -1  -5  12       10.49        8.20      1.68 o 
   0  -5  12      125.89      122.58      5.23 o 
   1  -5  12       69.47       70.61      3.93 o 
   2  -5  12        9.33        7.28      1.34 o 
  -7  -4  12       26.09       28.00      2.90 o 
  -6  -4  12       90.91      102.81      4.87 o 
  -5  -4  12       23.27       33.23      2.69 o 
  -4  -4  12        0.56       -0.12      0.94 o 
  -3  -4  12       27.27       28.90      2.47 o 
  -2  -4  12      109.92      109.41      4.74 o 
  -1  -4  12       30.15       22.79      2.26 o 
   0  -4  12       44.36       41.01      2.08 o 
   1  -4  12        0.12       -0.05      0.76 o 
   2  -4  12       12.16       13.32      1.39 o 
  -8  -3  12       66.93       70.88      4.31 o 
  -7  -3  12       25.72       31.07      2.89 o 
  -6  -3  12       20.73       20.04      2.27 o 
  -5  -3  12       44.34       43.77      2.96 o 
  -4  -3  12       12.71       12.88      1.84 o 
  -3  -3  12       65.53       68.62      3.54 o 
  -2  -3  12      371.82      364.52      7.13 o 
  -1  -3  12        9.69       12.50      1.23 o 
   0  -3  12      111.26      114.69      3.43 o 
   1  -3  12       26.54       33.93      1.95 o 
   2  -3  12       47.48       59.08      2.52 o 
   3  -3  12        2.25        3.06      1.42 o 
  -8  -2  12       40.75       48.97      3.63 o 
  -7  -2  12       14.78       22.61      2.55 o 
  -6  -2  12        0.99        1.72      0.81 o 
  -5  -2  12       48.75       41.70      1.98 o 
  -4  -2  12        8.46        7.97      1.09 o 
  -3  -2  12      202.57      190.70      4.47 o 
  -2  -2  12       17.22       14.99      1.31 o 
  -1  -2  12        6.66        5.31      1.03 o 
   0  -2  12      114.06      122.91      3.51 o 
   1  -2  12       52.43       52.39      3.35 o 
   2  -2  12       28.94       37.43      2.91 o 
   3  -2  12       93.08      100.56      4.88 o 
  -8  -1  12        0.06        0.98      1.34 o 
  -7  -1  12       63.87       68.62      3.98 o 
  -6  -1  12       27.02       30.97      1.77 o 
  -5  -1  12      238.41      244.62      5.29 o 
  -4  -1  12       62.55       65.48      2.41 o 
  -3  -1  12       15.02       18.14      1.35 o 
  -2  -1  12      102.66       89.88      2.83 o 
  -1  -1  12       36.19       37.45      2.78 o 
   0  -1  12       20.10       18.21      2.15 o 
   1  -1  12        9.08       13.09      2.00 o 
   2  -1  12        0.24       -1.27      1.03 o 
  -8   0  12       22.84       21.51      2.55 o 
  -7   0  12      258.57      273.81      8.67 o 
  -6   0  12       52.92       67.42      2.53 o 
  -5   0  12        1.86        1.59      0.77 o 
  -4   0  12       30.46       36.78      2.31 o 
  -3   0  12       14.68       10.25      1.68 o 
  -2   0  12       21.02       20.70      2.16 o 
  -1   0  12      187.25      184.10      6.54 o 
   0   0  12       64.53       72.65      3.92 o 
   1   0  12       85.56       80.34      4.22 o 
   2   0  12       38.92       40.32      3.05 o 
  -8   1  12       14.26       14.72      2.13 o 
  -7   1  12       50.17       47.78      3.24 o 
  -6   1  12        1.75        0.54      1.08 o 
  -5   1  12       27.04       32.08      2.56 o 
  -4   1  12       14.30        7.91      1.54 o 
  -3   1  12      166.11      174.02      6.18 o 
  -2   1  12       19.05       14.19      1.91 o 
  -1   1  12       19.56       14.46      1.98 o 
   0   1  12       19.95       22.91      2.35 o 
   1   1  12        0.40        0.39      1.15 o 
   2   1  12        0.01       -0.03      1.08 o 
  -6   2  12        1.60       -0.56      0.99 o 
  -5   2  12       14.56       19.19      2.02 o 
  -4   2  12       83.52       93.59      4.30 o 
  -3   2  12        6.84        4.94      1.40 o 
  -2   2  12        9.03       11.71      1.88 o 
  -1   2  12       38.54       39.04      2.93 o 
   0   2  12       55.70       50.99      3.42 o 
   1   2  12        5.81        5.13      1.59 o 
  -6   3  12       52.55       61.78      3.47 o 
  -5   3  12        0.69        0.59      1.09 o 
  -4   3  12      252.05      251.05      7.89 o 
  -3   3  12       37.25       30.97      2.69 o 
  -2   3  12        0.16       -0.04      1.08 o 
  -1   3  12       92.81      112.30      5.09 o 
   0   3  12        3.94        6.10      1.61 o 
   1   3  12        2.60        0.25      1.22 o 
  -6   4  12       31.99       42.61      3.03 o 
  -5   4  12       48.51       58.63      3.46 o 
  -4   4  12        0.00        0.21      1.17 o 
  -3   4  12       91.79      103.15      4.76 o 
  -2   4  12       14.88       18.29      2.30 o 
  -1   4  12       56.31       55.60      3.60 o 
   0   4  12        4.82        7.53      1.79 o 
  -5   5  12       27.72       25.26      2.57 o 
  -4   5  12        0.46       -0.36      1.03 o 
  -3   5  12        4.07        5.99      1.74 o 
  -2   5  12       39.96       45.35      3.33 o 
  -4  -7  13        0.44        0.32      1.20 o 
  -3  -7  13       27.26       28.12      2.81 o 
  -2  -7  13        8.23        8.39      1.85 o 
  -1  -7  13       85.31       99.22      5.04 o 
  -5  -6  13        6.03        5.82      1.70 o 
  -4  -6  13       15.88       21.67      2.44 o 
  -3  -6  13       15.48       14.49      2.11 o 
  -2  -6  13       86.76       75.35      4.19 o 
  -1  -6  13        3.52        3.25      1.54 o 
   0  -6  13       26.17       24.58      2.65 o 
  -6  -5  13        4.62        6.48      1.76 o 
  -5  -5  13       30.01       30.21      2.88 o 
  -4  -5  13        7.59        7.21      1.65 o 
  -3  -5  13        0.03        0.88      1.22 o 
  -2  -5  13       96.15       92.62      4.54 o 
  -1  -5  13       11.94        9.10      1.84 o 
   0  -5  13       47.22       54.41      3.53 o 
   1  -5  13        3.08        4.93      1.13 o 
  -6  -4  13       14.51       11.93      2.02 o 
  -5  -4  13        5.25        6.99      1.73 o 
  -4  -4  13       25.64       30.33      2.68 o 
  -3  -4  13       41.24       54.73      3.39 o 
  -2  -4  13      117.54      122.78      5.18 o 
  -1  -4  13        3.90        8.02      2.16 o 
   0  -4  13        0.22       -1.01      0.67 o 
   1  -4  13        8.99        7.80      1.26 o 
  -7  -3  13        1.30        0.99      1.33 o 
  -6  -3  13       80.01       82.55      6.19 o 
  -5  -3  13      266.25      282.15      6.13 o 
  -4  -3  13        4.62        7.86      1.15 o 
  -3  -3  13       13.61       20.57      2.35 o 
  -2  -3  13        8.27        8.10      1.15 o 
  -1  -3  13        0.40       -0.94      1.33 o 
   0  -3  13        0.58        0.88      0.84 o 
   1  -3  13        0.74        1.52      1.19 o 
  -7  -2  13       26.24       34.80      3.08 o 
  -6  -2  13        0.20        0.70      0.77 o 
  -5  -2  13        2.75        0.84      0.79 o 
  -4  -2  13        6.57        9.90      1.49 o 
  -3  -2  13      198.04      200.80      7.48 o 
  -2  -2  13       57.66       58.08      2.40 o 
  -1  -2  13        1.89        2.00      1.16 o 
   0  -2  13        0.63       -0.67      1.07 o 
   1  -2  13       33.32       37.89      3.00 o 
  -7  -1  13       17.60       16.72      2.23 o 
  -6  -1  13        3.65        2.23      0.90 o 
  -5  -1  13       49.17       45.49      2.15 o 
  -4  -1  13       32.37       36.40      1.91 o 
  -3  -1  13        0.03        0.71      1.11 o 
  -2  -1  13       23.20       25.22      2.45 o 
  -1  -1  13       27.85       33.79      2.79 o 
   0  -1  13        7.52        4.52      1.46 o 
   1  -1  13       15.04       15.29      2.19 o 
  -7   0  13        1.86        1.26      1.26 o 
  -6   0  13       27.93       26.27      2.46 o 
  -5   0  13       35.06       34.58      2.72 o 
  -4   0  13       33.66       30.13      2.69 o 
  -3   0  13       24.76       18.68      2.21 o 
  -2   0  13        1.69        0.30      1.02 o 
  -1   0  13       98.93       98.30      4.75 o 
   0   0  13       27.62       30.35      2.81 o 
   1   0  13       85.15       86.12      4.63 o 
  -6   1  13        0.00        2.44      1.35 o 
  -5   1  13        0.01        0.76      1.10 o 
  -4   1  13        3.20        4.87      1.52 o 
  -3   1  13       96.07      105.82      4.84 o 
  -2   1  13        2.27        4.13      1.55 o 
  -1   1  13        8.21        6.43      1.69 o 
   0   1  13        2.99        2.20      1.36 o 
  -6   2  13       12.86       12.86      1.94 o 
  -5   2  13       10.03        9.62      1.82 o 
  -4   2  13       70.60       71.55      4.02 o 
  -3   2  13        0.23       -0.49      0.98 o 
  -2   2  13        2.63        2.62      1.34 o 
  -1   2  13        7.25        8.32      1.80 o 
  -5   3  13       49.89       53.24      3.49 o 
  -4   3  13      366.71      385.16     10.98 o 
  -3   3  13        0.16        0.46      1.18 o 
  -2   3  13       21.98       30.29      2.82 o 
  -4  -5  14       45.66       41.10      3.19 o 
  -3  -5  14        3.40        1.62      1.30 o 
  -2  -5  14       95.56       94.38      4.69 o 
  -5  -4  14        3.60        1.76      0.92 o 
  -4  -4  14        0.57        0.18      0.80 o 
  -3  -4  14       53.93       51.31      2.45 o 
  -2  -4  14       35.18       37.33      2.10 o 
  -1  -4  14       29.14       33.15      2.07 o 
  -5  -3  14        1.47        0.77      0.88 o 
  -4  -3  14        0.18       -0.19      0.78 o 
  -3  -3  14        0.05        0.76      0.85 o 
  -2  -3  14        0.26        1.55      0.88 o 
  -1  -3  14       55.69       61.77      3.85 o 
  -5  -2  14        4.08        2.77      0.98 o 
  -4  -2  14        6.82        6.45      1.12 o 
  -3  -2  14        0.20       -0.26      1.16 o 
  -2  -2  14        2.88        3.02      1.40 o 
  -1  -2  14       12.55       15.92      2.30 o 
  -5  -1  14       23.04       27.78      2.64 o 
  -4  -1  14        3.59        2.81      1.41 o 
  -3  -1  14      113.37      108.31      5.08 o 
  -2  -1  14        8.85       10.22      1.98 o 
  -1  -1  14       81.98       85.98      4.63 o 
  -5   0  14        2.24        0.50      1.21 o 
  -4   0  14       38.52       39.92      3.21 o 
  -3   0  14       29.38       33.74      2.97 o 
  -2   0  14       37.81       44.46      3.33 o 
  -4   1  14      167.77      173.14      6.71 o 
  -3   1  14        0.34       -1.47      1.12 o 
                                                 
